# Supplementary material for: OLIGOCELLULA1/HIGH EXPRESSION OF OSMOTICALLY RESPONSIVE GENES15 Promotes Cell Proliferation With HISTONE DEACETYLASE9 and POWERDRESS During Leaf Development in Arabidopsis thaliana
Source: Front Plant Sci. 2018 May 3;9:580. doi: 10.3389/fpls.2018.00580 (PMC5943563; doi:10.3389/fpls.2018.00580)
Supplement: Supplementary file 2 [file Table_2.XLSX]

## Sheet: Sheet1
Supplementary Table S2. Microarray analysis of wild type and hos15-2 leaf primordium RNAs
ProbeName	GeneName	Description	(wt-1) gProcessedSignal	(wt-2) gProcessedSignal	(wt-3) gProcessedSignal	(hos15-1) rProcessedSignal	(hos15-2) rProcessedSignal	(hos15-3) rProcessedSignal	wt average	hos15 average	wt average (log10)	hos15 average (log10)	p-value	qvalue
A_84_P800302	A_84_P800302	Unknown	4.46727	9.27761	5.82572	2.85513	3.40377	3.25755	6.52353	3.17215	0.814483	0.501354	0.0806503	0.174585
A_84_P20838	AT1G09650	ref|Arabidopsis thaliana F-box/LRR and kelch-repeat containing protein (AT1G09650) mRNA, complete cds [NM_100837]	78.4467	165.956	162.505	95.4338	156.667	155.126	135.636	135.742	2.13237	2.13272	0.997717	0.998528
A_84_P763788	G18B	ref|Arabidopsis thaliana autophagy-related protein 18b (G18B) mRNA, complete cds [NM_202912]	676.263	734.283	768.298	732.899	815.217	802.885	726.281	783.667	2.8611	2.89413	0.197144	0.324086
A_84_P840007	AT1G18460	ref|Arabidopsis thaliana alpha/beta-hydrolase-like protein (AT1G18460) mRNA, complete cds [NM_101703]	71.9423	65.6577	55.3136	74.2145	65.586	66.8835	64.3045	68.8947	1.80824	1.83819	0.454103	0.589646
A_84_P13493	AT2G30670	ref|Arabidopsis thaliana tropine dehydrogenase (AT2G30670) mRNA, complete cds [NM_128619]	21.8861	15.1222	11.0515	8.56583	4.65268	5.39063	16.0199	6.20305	1.20466	0.792605	0.0439262	0.115356
A_84_P863067	TC405990	tc|Rep: Formate dehydrogenase - Arabidopsis thaliana (Mouse-ear cress), partial (18%) [TC405990]	229.675	253.922	269.882	342.652	447.582	557.424	251.16	449.219	2.39995	2.65246	0.0348817	0.10076
A_84_P76784	SHV3	ref|Arabidopsis thaliana putative glycerophosphoryl diester phosphodiesterase 2 (SHV3) mRNA, complete cds [NM_118803]	1059.31	1112.81	854.915	969.81	954.525	963.82	1009.01	962.718	3.0039	2.9835	0.588015	0.706305
A_84_P856120	AT3G28550	ref|Arabidopsis thaliana Proline-rich extensin-like family protein (AT3G28550) mRNA, complete cds [NM_113775]	64.3249	48.5854	38.5361	31.4433	26.6691	32.2844	50.4821	30.1323	1.70314	1.47903	0.0575288	0.138965
A_84_P844437	AT4G11450	ref|Arabidopsis thaliana uncharacterized protein (AT4G11450) mRNA, complete cds [NM_117216]	96.9619	109.527	110.459	89.0446	115.715	111.266	105.649	105.342	2.02387	2.0226	0.975273	0.984336
A_84_P825165	AT1G49975	ref|Arabidopsis thaliana uncharacterized protein (AT1G49975) mRNA, complete cds [NM_103885]	4416.47	4826.12	5107.49	3367.83	3835.61	3974.01	4783.36	3725.81	3.67973	3.57122	0.0176807	0.0855812
A_84_P792466	AT4G18080	gb|AYAWZ05TR pooled cDNA populations Arabidopsis thaliana cDNA, mRNA sequence [EG453064]	20.2587	10.3123	9.19625	2.73236	3.39511	3.29218	13.2558	3.13988	1.12241	0.496913	0.045379	0.118038
A_84_P768557	AT5G36657	ref|Arabidopsis thaliana ECA1 gametogenesis related family protein (AT5G36657) mRNA, complete cds [NM_001085194]	11.6123	7.92741	5.86138	2.79847	3.42932	3.34242	8.46703	3.19007	0.927731	0.5038	0.0356625	0.101619
A_84_P851423	AT4G32440	ref|Arabidopsis thaliana tudor-like RNA-binding protein (AT4G32440) mRNA, complete cds [NM_202931]	116.065	135.924	133.912	164.132	176.091	191.009	128.633	177.077	2.10935	2.24816	0.00841351	0.0758757
A_84_P808310	MEE58	ref|Arabidopsis thaliana adenosylhomocysteinase 1 (MEE58) mRNA, complete cds [NM_001084918]	3034.44	3369.51	2992.24	3148.01	3487.72	2974.43	3132.07	3203.39	3.49583	3.50561	0.729486	0.818761
A_84_P501920	AT1G50950	ref|Arabidopsis thaliana protein Disulfide Isomerase (PDIa) family, redox active TRX domain-containing protein (AT1G50950) mRNA, complete cds [NM_103975]	175.412	178.004	185.159	157.466	173.604	194.246	179.525	175.105	2.25412	2.2433	0.709283	0.803759
A_84_P759826	AT3G11950	ref|Arabidopsis thaliana homogentisate solanesyltransferase (AT3G11950) mRNA, complete cds [NM_001202936]	54.1024	65.8426	71.703	56.0811	57.021	55.1968	63.8826	56.0996	1.80538	1.74896	0.208891	0.337319
A_84_P13114	HCF106	ref|Arabidopsis thaliana Bacterial sec-independent translocation protein mttA/Hcf106 (HCF106) mRNA, complete cds [NM_124623]	4375.44	4924.41	5104.04	5991.71	6758.32	6419.17	4801.3	6389.73	3.68136	3.80548	0.00700975	0.0700442
A_84_P766049	A_84_P766049	Unknown	4.59633	6.15935	4.86147	2.94168	3.49002	3.42971	5.20572	3.28713	0.716481	0.516817	0.0201448	0.0855812
A_84_P14691	UTR6	ref|Arabidopsis thaliana UDP-galactose transporter 6 (UTR6) mRNA, complete cds [NM_115798]	291.574	300.68	324.14	304.797	305.96	311.933	305.465	307.563	2.48496	2.48793	0.843236	0.898723
A_84_P216048	AT1G70600	ref|Arabidopsis thaliana 60S ribosomal protein L27a-3 (AT1G70600) mRNA, complete cds [NM_105728]	75618	86414.6	89309	65108.2	68482.9	70858.4	83780.5	68149.8	4.92314	4.83346	0.02528	0.089111
A_84_P51360	AT2G14110	ref|Arabidopsis thaliana haloacid dehalogenase-like hydrolase domain-containing protein (AT2G14110) mRNA, complete cds [NM_126983]	643.839	727.084	696.34	579.687	688.246	690.78	689.087	652.904	2.83827	2.81485	0.456577	0.59206
A_84_P792507	DR227250	gb|1106779 CERES-147 Arabidopsis thaliana cDNA clone 252145 5', mRNA sequence [DR227250]	51.8527	37.3262	43.7183	46.0272	51.6433	40.0348	44.2991	45.9018	1.64639	1.66183	0.780459	0.855834
A_84_P837809	NF-YB10	ref|Arabidopsis thaliana nuclear transcription factor Y subunit B-10 (NF-YB10) mRNA, complete cds [NM_115194]	1219.34	1296.09	1391.24	973.789	1081.66	1139.16	1302.22	1064.87	3.11469	3.0273	0.0268234	0.0909696
A_84_P843544	At17.1	ref|Arabidopsis thaliana uncharacterized protein (At17.1) mRNA, complete cds [NM_126195]	52.3668	27.2384	58.2695	47.3401	37.2969	45.3002	45.9582	43.3124	1.66236	1.63661	0.804312	0.872339
A_84_P13371	AY800590	gb|Arabidopsis thaliana clone H0000001105 hypothetical protein (AT1G21330) mRNA, complete cds [AY800590]	6.60464	4.69389	4.32727	2.94542	3.58192	3.53609	5.2086	3.35448	0.716721	0.525625	0.0652097	0.151102
A_84_P12037	AT5G02630	ref|Arabidopsis thaliana Lung seven transmembrane receptor family protein (AT5G02630) mRNA, complete cds [NM_120341]	63.8013	63.2018	87.0716	106.628	89.0836	104.106	71.3582	99.9392	1.85344	1.99974	0.0405838	0.109385
A_84_P225689	AT1G49360	ref|Arabidopsis thaliana F-box protein (AT1G49360) mRNA, complete cds [NM_103826]	103.952	93.1741	91.1002	95.8778	93.5764	101.826	96.0753	97.0934	1.98261	1.98719	0.838454	0.895778
A_84_P22446	UBC22	ref|Arabidopsis thaliana ubiquitin-conjugating enzyme E2 22 (UBC22) mRNA, complete cds [NM_120590]	12639.5	14191.2	14651.1	11728.3	13922.5	15213.4	13827.3	13621.4	4.14074	4.13422	0.87057	0.916612
A_84_P798549	EG501568	gb|AYBGS51TF pooled cDNA populations Arabidopsis thaliana cDNA, mRNA sequence [EG501568]	546.278	552.375	553.679	494.11	602.654	614.62	550.777	570.461	2.74098	2.75623	0.635233	0.745385
A_84_P861344	FNR1	ref|Arabidopsis thaliana ferredoxin--NADP+ reductase (FNR1) mRNA, complete cds [NM_001085336]	2762	3017.72	3333.99	3349.41	3128.48	3026.09	3037.9	3167.99	3.48257	3.50078	0.533133	0.660322
A_84_P842536	BX815895	gb|Arabidopsis thaliana Full-length cDNA Complete sequence from clone GSLTPGH15ZD09 of Hormone Treated Callus of strain col-0 of Arabidopsis thaliana (thale cress) [BX815895]	9.76795	4.89689	4.14497	2.94752	6.26014	3.6287	6.26994	4.27879	0.797263	0.631321	0.382475	0.521012
A_84_P229159	AT5G53900	ref|Arabidopsis thaliana Serine/threonine-protein kinase-like protein (AT5G53900) mRNA, complete cds [NM_180855]	1300.01	1192.35	1245.32	1464.9	1397.6	1403.7	1245.89	1422.07	3.09548	3.15292	0.00957241	0.0805107
A_84_P55070	AT4G13030	ref|Arabidopsis thaliana P-loop containing nucleoside triphosphate hydrolase domain-containing protein (AT4G13030) mRNA, complete cds [NM_179040]	16.1142	11.1461	16.0668	5.10355	6.34422	3.52402	14.4424	4.9906	1.15964	0.698152	0.00679515	0.0689882
A_84_P23129	FRS7	ref|Arabidopsis thaliana protein FAR1-related sequence 7 (FRS7) mRNA, complete cds [NM_111500]	647.695	694.296	734.172	635.129	619.544	613.265	692.054	622.646	2.84014	2.79424	0.0547632	0.13432
A_84_P813529	AT3G44590	ref|Arabidopsis thaliana 60S acidic ribosomal protein P2-4 (AT3G44590) mRNA, complete cds [NM_114327]	24057	25926.5	27436.3	19963.2	22031.4	24009.2	25806.6	22001.3	4.41173	4.34245	0.0668699	0.153696
A_84_P723122	BU917432	gb|JKHR01A12 Size-selected small cDNAs of Arabidopsis thaliana Arabidopsis thaliana cDNA clone JKHR01A12, mRNA sequence [BU917432]	25679.1	29323.7	28582.7	21113.2	30085.8	33629.3	27861.8	28276.1	4.44501	4.45142	0.920253	0.948743
A_84_P758342	AT2G07521	ref|Arabidopsis thaliana uncharacterized protein (AT2G07521) mRNA, complete cds [NM_001124812]	4.90545	4.91441	4.24672	3.08816	3.72069	3.71235	4.68886	3.50707	0.671067	0.544944	0.0178358	0.0855812
A_84_P11290	AT1G56460	ref|Arabidopsis thaliana HIT zinc finger and PAPA-1-like domain-containing protein (AT1G56460) mRNA, complete cds [NM_104524]	771.202	792.114	791.545	747.961	935.723	980.918	784.954	888.201	2.89484	2.94851	0.223046	0.353523
A_84_P69834	DEL3	ref|Arabidopsis thaliana DP-E2F-like protein 3 (DEL3) mRNA, complete cds [NM_110999]	1800.89	2064.71	2108.86	1930.87	2204.53	2234.84	1991.48	2123.41	3.29918	3.32703	0.388016	0.526156
A_84_P837838	PG1	ref|Arabidopsis thaliana polygalacturonase 1 (PG1) mRNA, complete cds [NM_104726]	37.6914	35.3412	33.3945	24.8165	33.2878	23.1394	35.4757	27.0812	1.54993	1.43267	0.0678197	0.155275
A_84_P859330	A_84_P859330	Unknown	440.934	464.88	425.046	355.611	463.62	436.872	443.62	418.701	2.64701	2.6219	0.509833	0.640159
A_84_P23015	AT2G03550	ref|Arabidopsis thaliana alpha/beta-Hydrolase-like protein (AT2G03550) mRNA, complete cds [NM_126405]	671.614	698.75	717.368	434.252	510.462	536.057	695.911	493.59	2.84255	2.69337	0.00372286	0.0538103
A_84_P508474	AT3G46310	ref|Arabidopsis thaliana uncharacterized protein (AT3G46310) mRNA, complete cds [NM_114499]	5.03058	5.07191	8.50491	3.13901	4.17223	3.71144	6.20247	3.67423	0.792564	0.565166	0.100708	0.203752
A_84_P574806	MES4	ref|Arabidopsis thaliana methyl esterase 4 (MES4) mRNA, complete cds [NM_127922]	5.04967	7.25715	4.34736	3.14613	3.75594	3.79175	5.5514	3.5646	0.744402	0.552011	0.0922101	0.191712
A_84_P840800	JAZ4	ref|Arabidopsis thaliana protein TIFY 6A (JAZ4) mRNA, complete cds [NM_103746]	13.0816	6.51628	10.9048	3.3486	3.78193	3.70431	10.1676	3.61161	1.00722	0.557701	0.0275945	0.0917773
A_84_P843637	AT2G26310	ref|Arabidopsis thaliana chalcone-flavanone isomerase-like protein (AT2G26310) mRNA, complete cds [NM_001202677]	60.3334	77.6893	76.3505	60.9916	62.5829	69.4292	71.4577	64.3346	1.85405	1.80844	0.311014	0.449277
A_84_P16132	ALMT1	ref|Arabidopsis thaliana aluminum-activated malate transporter 1 (ALMT1) mRNA, complete cds [NM_100716]	10.708	8.58348	7.22064	3.07213	3.76618	3.76083	8.83739	3.53305	0.946324	0.548149	0.00699396	0.0699965
A_84_P218478	AT1G74300	ref|Arabidopsis thaliana esterase/lipase/thioesterase family protein (AT1G74300) mRNA, complete cds [NM_106090]	60.8246	63.1165	64.2539	67.4213	76.2888	75.3152	62.7317	73.0084	1.79749	1.86337	0.0261795	0.0900941
A_84_P803569	AT1G18020	ref|Arabidopsis thaliana putative 12-oxophytodienoate reductase-like protein 2 (AT1G18020) mRNA, complete cds [NM_179352]	350.269	331.365	333.126	297.075	274.321	283.299	338.253	284.899	2.52924	2.45469	0.00397876	0.0548304
A_84_P830659	AT1G01320	ref|Arabidopsis thaliana tetratricopeptide repeat-containing protein (AT1G01320) mRNA, complete cds [NM_100014]	808.458	822.726	649.356	640.491	896.619	1028.76	760.18	855.291	2.88092	2.93211	0.494902	0.62724
A_84_P124941	CYP702A5	ref|Arabidopsis thaliana cytochrome P450, family 702, subfamily A, polypeptide 5 (CYP702A5) mRNA, complete cds [NM_148329]	5.17398	8.90296	4.40638	3.18725	3.79804	3.82782	6.16111	3.60437	0.789659	0.556829	0.142773	0.258673
A_84_P14283	CVP2	ref|Arabidopsis thaliana Type I inositol-1,4,5-trisphosphate 5-phosphatase CVP2 (CVP2) mRNA, complete cds [NM_100426]	258.238	265.821	270.656	247.164	276.603	256.392	264.905	260.053	2.42309	2.41506	0.633428	0.743958
A_84_P813534	OLEO2	ref|Arabidopsis thaliana oleosin 2 (OLEO2) mRNA, complete cds [NM_123406]	5.20162	5.23473	5.51654	3.19363	3.88422	3.80219	5.31763	3.62668	0.725718	0.559509	0.00212734	0.0439101
A_84_P13370	SAM1	ref|Arabidopsis thaliana S-adenosylmethionine synthetase 1 (SAM1) mRNA, complete cds [NM_100131]	14200.6	15307	15520.9	10430.1	11140.9	10957.2	15009.5	10842.7	4.17637	4.03514	0.000831874	0.0322983
A_84_P12356	CPISCA	ref|Arabidopsis thaliana Iron-sulfur assembly protein IscA (CPISCA) mRNA, complete cds [NM_100924]	2042.3	2235.01	2259.53	1998.26	2237.89	2088.04	2178.95	2108.07	3.33825	3.32388	0.509534	0.639983
A_84_P125381	TBL22	ref|Arabidopsis thaliana protein trichome birefringence-like 22 (TBL22) mRNA, complete cds [NM_113733]	21.4187	23.5979	32.151	13.761	17.7869	17.4713	25.7225	16.3397	1.41031	1.21325	0.0561112	0.136703
A_84_P787759	AT3G57810	ref|Arabidopsis thaliana Cysteine proteinases-like protein (AT3G57810) mRNA, complete cds [NM_180385]	822.706	963.105	923.706	1033.09	1108.38	1096.48	903.172	1079.32	2.95577	3.03315	0.0212473	0.0857082
A_84_P810523	TA28590_3702	Unknown	6.64142	13.1588	12.6718	3.15881	3.76821	3.68456	10.824	3.53719	1.03439	0.548658	0.0257657	0.089625
A_84_P835581	TA52104_3702	tc|Rep: Glycolipid transfer protein domain-containing protein 1 - Bos taurus (Bovine), partial (8%) [TC396842]	5.23568	5.26216	5.20905	3.18596	3.89108	4.99993	5.23563	4.02566	0.718969	0.604837	0.0837797	0.179304
A_84_P822373	AT3G28270	ref|Arabidopsis thaliana uncharacterized protein (AT3G28270) mRNA, complete cds [NM_113746]	31.8309	27.712	24.3617	28.0882	21.4401	31.177	27.9682	26.9018	1.44666	1.42978	0.781455	0.856478
A_84_P852955	AT4G28040	ref|Arabidopsis thaliana nodulin MtN21 /EamA-like transporter family protein (AT4G28040) mRNA, complete cds [NM_118943]	7.38206	6.85468	4.86553	3.12781	3.84273	3.73915	6.36742	3.5699	0.803964	0.552656	0.0247717	0.0886767
A_84_P854109	TA44112_3702	tc|Rep: HflX family GTP-binding protein - Fusobacterium nucleatum subsp. polymorphum ATCC 10953, partial (3%) [TC395703]	775.073	857.712	825.217	895.967	1022.88	1022.24	819.334	980.362	2.91346	2.99139	0.0294932	0.0942404
A_84_P721670	BU917423	Unknown	5.37326	6.483	4.33688	6.32712	8.67392	3.71068	5.39771	6.23724	0.73221	0.794992	0.619378	0.732171
A_84_P816283	AT1G53280	ref|Arabidopsis thaliana 4-methyl-5(b-hydroxyethyl)-thiazole monophosphate biosynthesis (AT1G53280) mRNA, complete cds [NM_104206]	127.268	238.119	243.669	146.031	198.181	190.228	203.019	178.147	2.30754	2.25078	0.578914	0.698993
A_84_P89749	ROPGEF14	ref|Arabidopsis thaliana RHO guanyl-nucleotide exchange factor 14 (ROPGEF14) mRNA, complete cds [NM_102900]	1068.26	1585.17	1598.02	1222.43	1839.44	1822.97	1417.15	1628.28	3.15142	3.21173	0.474362	0.608553
A_84_P799943	DR751271	gb|14-L021131-065-005-F02-SeLB MPIZ-ADIS-065d Arabidopsis thaliana cDNA clone 005-F02, mRNA sequence [DR751271]	4.47329	5.40622	3.71455	2.86039	3.46191	3.30337	4.53136	3.20856	0.656228	0.50631	0.064141	0.149612
A_84_P752993	AT1G51270	ref|Arabidopsis thaliana vesicle-associated protein 1-4 (AT1G51270) mRNA, complete cds [NM_104005]	7.00476	8.89603	10.0091	4.72329	3.39941	3.21875	8.63664	3.78049	0.936345	0.577548	0.00821431	0.0750425
A_84_P610057	AT5G45570	ref|Arabidopsis thaliana Ulp1 protease family protein (AT5G45570) mRNA, complete cds [NM_123925]	4.48563	4.54095	3.73662	2.8701	3.48304	3.31625	4.2544	3.22313	0.628838	0.508278	0.0314076	0.0964561
A_84_P505397	RBP45B	ref|Arabidopsis thaliana RNA recognition motif-containing protein (RBP45B) mRNA, complete cds [NM_179310]	17853.4	19548.6	19589	19581.9	19457.1	20393.8	18997	19810.9	4.27868	4.2969	0.274218	0.410632
A_84_P822107	SMO2-1	ref|Arabidopsis thaliana methylsterol monooxygenase (SMO2-1) mRNA, complete cds [NM_202048]	283.354	349.731	320.002	280.445	357.692	326.092	317.696	321.41	2.50201	2.50706	0.905949	0.939773
A_84_P123752	PAB8	ref|Arabidopsis thaliana poly(A) binding protein 8 (PAB8) mRNA, complete cds [NM_103863]	6612.65	6589.97	7630.29	6692.17	6633.15	6530.07	6944.3	6618.46	3.84163	3.82076	0.400035	0.537732
A_84_P10748	AT3G01820	ref|Arabidopsis thaliana P-loop containing nucleoside triphosphate hydrolase-like protein (AT3G01820) mRNA, complete cds [NM_111048]	534.771	533.481	471.584	403.734	385.529	376.987	513.279	388.75	2.71035	2.58967	0.00503728	0.0604638
A_84_P23645	SRO2	ref|Arabidopsis thaliana RCD one 2-like protein (SRO2) mRNA, complete cds [NM_102204]	15.8249	25.7999	31.5281	34.0443	35.8659	35.0231	24.3843	34.9778	1.38711	1.54379	0.0834993	0.178872
A_84_P812638	AT5G11170	gb|Arabidopsis thaliana AT5G11170 mRNA, complete cds, clone: RAFL24-04-N06 [AK319088]	177.861	162.212	195.169	236.568	231.321	233.713	178.414	233.867	2.25143	2.36897	0.00452514	0.0579287
A_84_P15378	AXL	ref|Arabidopsis thaliana amyloid beta precursor protein binding protein 1 (AXL) mRNA, complete cds [NM_001036388]	302.328	323.614	297.091	284.449	326.226	324.136	307.678	311.604	2.4881	2.4936	0.816302	0.880519
A_84_P17406	MKK5	ref|Arabidopsis thaliana mitogen-activated protein kinase kinase 5 (MKK5) mRNA, complete cds [NM_113017]	1539.39	1720.28	1470.16	1486.28	1474.73	1470.43	1576.61	1477.15	3.19772	3.16942	0.253907	0.387992
A_84_P867803	AT1G20540	ref|Arabidopsis thaliana transducin/WD-40 repeat-containing protein (AT1G20540) mRNA, complete cds [NM_101904]	348.849	402.113	428.079	357.947	419.728	411.831	393.014	396.502	2.59441	2.59825	0.91401	0.94482
A_84_P18216	AT2G05790	ref|Arabidopsis thaliana O-Glycosyl hydrolases family 17 protein (AT2G05790) mRNA, complete cds [NM_126593]	13864.9	17012.8	15300.3	12106.3	14121.5	13337.1	15392.7	13188.3	4.18731	4.12019	0.11141	0.218048
A_84_P840018	NP188002	tc|GB|AL161574.2|CAB79690.1 hypothetical protein [NP188002]	9.15713	4.57761	7.01483	2.8397	3.50553	3.35642	6.91652	3.23388	0.839888	0.509724	0.0512723	0.128495
A_84_P14198	AT1G67400	ref|Arabidopsis thaliana ELMO/CED-12 domain-containing protein (AT1G67400) mRNA, complete cds [NM_105407]	336.85	404.4	384.322	301.692	354.204	363.25	375.191	339.715	2.57425	2.53111	0.270061	0.406233
A_84_P21905	FEI1	ref|Arabidopsis thaliana leucine-rich repeat protein kinase-like protein (FEI1) mRNA, complete cds [NM_102881]	818.053	845.867	953.004	1000.45	1009.99	1013.25	872.308	1007.9	2.94067	3.00342	0.030455	0.0954122
A_84_P15740	FADA	ref|Arabidopsis thaliana fatty acid desaturase A (FADA) mRNA, complete cds [NM_118837]	721.225	689.569	690.857	611.112	561.38	559.52	700.55	577.337	2.84544	2.76143	0.00340217	0.0519361
A_84_P505320	AT5G65580	ref|Arabidopsis thaliana uncharacterized protein (AT5G65580) mRNA, complete cds [NM_125956]	8.95465	9.11762	17.862	15.6778	17.685	21.3734	11.9781	18.2454	1.07839	1.26115	0.137506	0.252046
A_84_P789365	PP2-A13	ref|Arabidopsis thaliana F-box protein PP2-A13 (PP2-A13) mRNA, complete cds [NM_202741]	169.069	161.869	187.228	193.895	177.422	190.781	172.722	187.366	2.23735	2.27269	0.182104	0.306743
(+)E1A_r60_3	E1A_r60_3		992.538	1072.58	1013.55	2852.18	3246.58	3695.74	1026.22	3264.83	3.01124	3.51386	0.000794439	0.031813
A_84_P63574	AT2G22960	ref|Arabidopsis thaliana putative serine carboxypeptidase-like 52 (AT2G22960) mRNA, complete cds [NM_127861]	6.84159	6.77227	5.78956	10.0528	8.0601	3.72604	6.46781	7.27965	0.810757	0.862111	0.690904	0.789503
A_84_P18744	MYB22	ref|Arabidopsis thaliana myb domain protein 22 (MYB22) mRNA, complete cds [NM_123407]	4.65688	4.66305	9.95487	2.97275	3.5602	3.42557	6.42493	3.3195	0.807869	0.521073	0.154902	0.274093
A_84_P22268	AT3G62000	ref|Arabidopsis thaliana S-adenosyl-L-methionine-dependent methyltransferase-like protein (AT3G62000) mRNA, complete cds [NM_116065]	1372.93	1509.81	1607.73	1456.09	1478.99	1415	1496.83	1450.02	3.17517	3.16138	0.543743	0.669701
A_84_P17565	AT4G04730	ref|Arabidopsis thaliana uncharacterized protein (AT4G04730) mRNA, complete cds [NM_116711]	4.68564	4.69174	4.04111	2.9869	3.57851	3.54142	4.47283	3.36894	0.650582	0.527494	0.0186666	0.0855812
A_84_P553584	AT3G02555	ref|Arabidopsis thaliana uncharacterized protein (AT3G02555) mRNA, complete cds [NM_111123]	388.706	360.243	387.034	584.194	568.995	589.215	378.661	580.802	2.57825	2.76403	5.24311e-05	0.0116761
A_84_P826646	TA42621_3702	Unknown	4.71734	4.72309	4.07578	3.0022	3.59848	3.56969	4.5054	3.39012	0.653734	0.530215	0.0182742	0.0855812
A_84_P607354	AT5G28830	ref|Arabidopsis thaliana EF-hand, calcium binding motif-containing protein (AT5G28830) mRNA, complete cds [NM_122766]	44.6723	51.2555	56.1237	33.2927	34.8482	40.6868	50.6839	36.2759	1.70487	1.55962	0.022889	0.0867881
A_84_P18667	AT5G06580	ref|Arabidopsis thaliana D-lactate dehydrogenase [cytochrome] (AT5G06580) mRNA, complete cds [NM_120741]	1002.45	1055.99	1126.69	1093.96	1280.58	1265.72	1061.71	1213.42	3.02601	3.08401	0.0956429	0.196509
A_84_P290774	HB25	ref|Arabidopsis thaliana homeobox protein 25 (HB25) mRNA, complete cds [NM_125939]	3411.06	3619.65	3633.96	3845.28	4252.93	4211.35	3554.89	4103.19	3.55083	3.61312	0.020839	0.0855812
A_84_P508409	AT3G12340	ref|Arabidopsis thaliana FKBP-like peptidyl-prolyl cis-trans isomerase family protein (AT3G12340) mRNA, complete cds [NM_112068]	649.665	587.606	636.587	568.989	477.138	464.475	624.619	503.534	2.79562	2.70203	0.0332302	0.0986093
A_84_P850575	AT1G62500	ref|Arabidopsis thaliana bifunctional inhibitor/lipid-transfer protein/seed storage 2S albumin-like protein (AT1G62500) mRNA, complete cds [NM_104929]	202.944	175.044	152.622	115.29	101.067	95.7528	176.87	104.036	2.24765	2.01719	0.00969806	0.0808615
A_84_P541585	AT5G41765	ref|Arabidopsis thaliana DNA-binding storekeeper protein-related transcriptional regulator (AT5G41765) mRNA, complete cds [NM_148069]	10.9972	4.83231	6.29743	2.95024	3.66759	3.61329	7.37564	3.41037	0.8678	0.532802	0.101775	0.205142
A_84_P786741	AT1G73490	ref|Arabidopsis thaliana RNA recognition motif-containing protein (AT1G73490) mRNA, complete cds [NM_106008]	2452.06	2456.92	2483.37	2454.16	2473.22	2467.71	2464.12	2465.03	3.39166	3.39182	0.939164	0.960912
A_84_P759401	A_84_P759401	Unknown	13.5145	10.3165	13.2713	2.94378	6.40972	3.56798	12.3674	4.30716	1.09228	0.634191	0.00553775	0.0626528
A_84_P12433	AT1G74410	ref|Arabidopsis thaliana NEP1-interacting protein-like 2 (AT1G74410) mRNA, complete cds [NM_106101]	404.195	450.305	395.255	422.689	504.107	491.446	416.585	472.747	2.6197	2.67463	0.139455	0.254493
A_84_P23492	FKBP13	ref|Arabidopsis thaliana FKBP-type peptidyl-prolyl cis-trans isomerase 3 (FKBP13) mRNA, complete cds [NM_123935]	7505.58	7578.52	8553.79	8115.63	8055.2	8109.76	7879.3	8093.53	3.89649	3.90814	0.561122	0.683729
A_84_P226439	HDG11	ref|Arabidopsis thaliana homeobox-leucine zipper protein HDG11 (HDG11) mRNA, complete cds [NM_105996]	781.097	823.804	812.752	703.08	761.816	799.796	805.884	754.897	2.90627	2.87789	0.174352	0.297692
A_84_P806626	ATMS1	ref|Arabidopsis thaliana 5-methyltetrahydropteroyltriglutamate--homocysteine methyltransferase (ATMS1) mRNA, complete cds [NM_001085130]	14107.3	14834	13343.5	12017.1	11896.3	11513.5	14095	11809	4.14906	4.07221	0.00743763	0.0718565
A_84_P597258	AT3G20170	ref|Arabidopsis thaliana armadillo/beta-catenin-like repeat-containing protein (AT3G20170) mRNA, complete cds [NM_112908]	679.407	698.813	719.402	718.884	840.754	842.525	699.207	800.721	2.84461	2.90348	0.0753761	0.166635
A_84_P824378	CBP20	ref|Arabidopsis thaliana nuclear cap-binding protein subunit 2 (CBP20) mRNA, complete cds [NM_123787]	2345.09	2522.1	2522.37	2206.17	2110.34	2089.76	2463.19	2135.42	3.3915	3.32948	0.00900962	0.07812
A_84_P14236	GGH3	ref|Arabidopsis thaliana gamma-glutamyl hydrolase 3 (GGH3) mRNA, complete cds [NM_106514]	533.27	577.35	529.383	488.985	553.589	552.147	546.668	531.574	2.73772	2.72556	0.596392	0.713121
A_84_P726318	A_84_P726318	Unknown	29.7157	36.8691	29.8311	31.0353	26.2295	30.7632	32.1387	29.3427	1.50703	1.4675	0.379507	0.518249
(+)E1A_r60_a97	E1A_r60_a97		198.722	193.136	198.28	364.891	426.856	443.985	196.713	411.911	2.29383	2.6148	0.000868492	0.0327002
A_84_P760033	A_84_P760033	Unknown	8.64285	5.51424	6.02214	4.60272	3.81292	3.76777	6.72641	4.06114	0.827783	0.608648	0.0571085	0.138296
A_84_P17677	CPK26	ref|Arabidopsis thaliana calcium-dependent protein kinase 26 (CPK26) mRNA, complete cds [NM_001204020]	32.4556	42.3364	30.9626	23.4894	27.0566	21.8535	35.2515	24.1331	1.54718	1.38261	0.0458471	0.118949
A_84_P107672	NP2704144	tc|GB|NM_148317.1|NP_680683.1 F-box family protein;similar to F-box family protein [Arabidopsis thaliana] (TAIR:AT3G26920.1); similar to Cyclin-like F-box [Medicago truncatula] (GB:ABE93832.1); contains InterPro domain Cyclin-like F-box; (InterPro:IPR0018	5.62759	7.58074	4.38379	3.15921	3.79046	3.81308	5.86404	3.58758	0.768197	0.554802	0.0756367	0.167028
A_84_P755315	ARP	ref|Arabidopsis thaliana apurinic endonuclease-redox protein (ARP) mRNA, complete cds [NM_001125028]	337.648	343.161	359.815	286.556	312.383	267.86	346.875	288.933	2.54017	2.4608	0.0162797	0.0855812
A_84_P764933	AT4G22513	ref|Arabidopsis thaliana bifunctional inhibitor/lipid-transfer protein/seed storage 2S albumin-like protein (AT4G22513) mRNA, complete cds [NM_001084959]	27392	29819	22391.5	34213.1	43893.6	41821.4	26534.2	39976	4.42381	4.6018	0.0214608	0.0858895
A_84_P21162	LON3	ref|Arabidopsis thaliana lon protease 3 (LON3) mRNA, complete cds [NM_111452]	10.0156	7.46253	12.7488	3.0996	3.81795	3.70996	10.0756	3.5425	1.00327	0.54931	0.0133151	0.0855812
A_84_P595520	AT3G46150	ref|Arabidopsis thaliana uncharacterized protein (AT3G46150) mRNA, complete cds [NM_114484]	13.1165	11.6521	15.6503	21.2525	19.7138	19.2983	13.473	20.0882	1.12946	1.30294	0.00724039	0.0709827
A_84_P11530	GSTU20	ref|Arabidopsis thaliana glutathione S-transferase TAU 20 (GSTU20) mRNA, complete cds [NM_106484]	12937.4	13098.4	11876.8	10940.7	10432	9398.96	12637.5	10257.2	4.10166	4.01103	0.0160103	0.0855812
A_84_P16067	AT1G19130	ref|Arabidopsis thaliana uncharacterized protein (AT1G19130) mRNA, complete cds [NM_101771]	1860.69	1999.69	1917.06	1449.77	1640.43	1693.41	1925.81	1594.53	3.28461	3.20263	0.0170908	0.0855812
A_84_P788002	AT1G58025	ref|Arabidopsis thaliana DNA-binding bromodomain-containing protein (AT1G58025) mRNA, complete cds [NM_001198329]	1076.37	1216.72	1253.89	1220.95	1317.11	1292.28	1182.33	1276.78	3.07274	3.10612	0.197969	0.325005
A_84_P762930	A_84_P762930	Unknown	5.22508	5.23987	4.40146	3.21226	3.88722	3.80192	4.95547	3.6338	0.695085	0.560361	0.0193133	0.0855812
A_84_P820441	ARAC1	ref|Arabidopsis thaliana Rac-like GTP-binding protein ARAC1 (ARAC1) mRNA, complete cds [NM_001084441]	42.442	60.3558	59.2045	48.0836	50.4512	40.3972	54.0008	46.3106	1.7324	1.66568	0.30461	0.442695
A_84_P20523	AT1G30440	ref|Arabidopsis thaliana Phototropic-responsive NPH3-like protein (AT1G30440) mRNA, complete cds [NM_102780]	2518.56	2550.94	2650.91	2454.61	2512.05	2504.18	2573.47	2490.28	3.41052	3.39625	0.129696	0.241768
A_84_P769060	AT5G47229	ref|Arabidopsis thaliana uncharacterized protein (AT5G47229) mRNA, complete cds [NM_001125915]	5.49375	5.35673	8.69547	9.76513	5.26239	3.6973	6.51532	6.24161	0.813936	0.795296	0.90354	0.938064
A_84_P12164	AT5G51030	ref|Arabidopsis thaliana Rossmann-fold NAD(P)-binding domain-containing protein (AT5G51030) mRNA, complete cds [NM_124482]	10.3391	5.36775	7.24493	4.24579	6.7432	3.69998	7.65058	4.89633	0.883694	0.68987	0.185727	0.311049
A_84_P22490	KNAT6	ref|Arabidopsis thaliana homeobox protein knotted-1-like 6 (KNAT6) mRNA, complete cds [NM_180620]	32.2945	32.8873	24.4939	43.1463	36.2585	40.0877	29.8919	39.8308	1.47555	1.60022	0.0416043	0.111242
A_84_P804189	IP5PI	gb|Arabidopsis thaliana clone 252351 mRNA sequence [DQ108794]	5.33469	5.24816	4.34108	5.33967	3.86148	3.71645	4.97465	4.30586	0.696762	0.63406	0.333239	0.472374
A_84_P14302	AGL55	ref|Arabidopsis thaliana protein agamous-like 55 (AGL55) mRNA, complete cds [NM_104772]	6.83521	10.4894	9.03566	3.51517	6.01876	3.61865	8.78676	4.38419	0.943829	0.64189	0.0303826	0.0953333
A_84_P240295	UPF3	ref|Arabidopsis thaliana Smg-4/UPF3-like protein (UPF3) mRNA, complete cds [NM_001123934]	392.362	675.945	614.811	423.522	646.174	613.132	561.039	560.943	2.74899	2.74892	0.999346	0.999594
A_84_P762529	AT3G57062	ref|Arabidopsis thaliana uncharacterized protein (AT3G57062) mRNA, complete cds [NM_001125378]	909.154	1252.95	1208.81	1174.07	1587.91	1404.75	1123.64	1388.91	3.05063	3.14267	0.175273	0.298838
A_84_P87299	AT3G59370	ref|Arabidopsis thaliana Vacuolar calcium-binding protein-like protein (AT3G59370) mRNA, complete cds [NM_115799]	4.559	4.53608	3.70594	4.48415	3.47803	3.29552	4.26701	3.75257	0.630123	0.574328	0.329751	0.468855
A_84_P821408	TON1B	ref|Arabidopsis thaliana tonneau 1b (TON1b) (TON1B) mRNA, complete cds [NM_115358]	1116.27	1209.69	1298.91	1200.83	1313.34	1306.79	1208.29	1273.65	3.08217	3.10505	0.365559	0.504724
A_84_P11577	AGL46	ref|Arabidopsis thaliana protein agamous-like 46 (AGL46) mRNA, complete cds [NM_128431]	4.47843	4.53208	3.72682	2.865	3.47508	3.30742	4.24578	3.21583	0.627957	0.507294	0.0314971	0.0965236
A_84_P149138	AT5G49400	ref|Arabidopsis thaliana zinc knuckle (CCHC-type) family protein (AT5G49400) mRNA, complete cds [NM_124317]	187.823	213.434	242.817	189.82	228.95	213.667	214.691	210.812	2.33181	2.3239	0.852364	0.904795
A_84_P12757	AT3G49220	ref|Arabidopsis thaliana pectinesterase (AT3G49220) mRNA, complete cds [NM_114781]	1038.86	978.809	841.869	850.886	795.163	812.004	953.178	819.351	2.97917	2.91347	0.0917255	0.190997
A_84_P518347	HSBP	ref|Arabidopsis thaliana heat shock factor binding protein (HSBP) mRNA, complete cds [NM_179061]	4182.77	4464.19	4611.35	4168.33	5072.04	5183.44	4419.44	4807.94	3.64537	3.68196	0.323284	0.461852
A_84_P758007	AT2G27160	ref|Arabidopsis thaliana uncharacterized protein (AT2G27160) mRNA, complete cds [NM_001084498]	12.2303	10.3187	6.65558	2.76655	5.84035	3.28231	9.73487	3.96307	0.98833	0.598032	0.0379817	0.104624
A_84_P17470	AT3G46070	ref|Arabidopsis thaliana C2H2-type zinc finger protein (AT3G46070) mRNA, complete cds [NM_114476]	4.50851	4.53711	3.7847	2.88759	3.47819	3.34406	4.27678	3.23661	0.631116	0.510091	0.0268046	0.0909517
A_84_P223019	AT5G24610	ref|Arabidopsis thaliana uncharacterized protein (AT5G24610) mRNA, complete cds [NM_122369]	1460.86	1805.7	1918.72	1658.9	2661.55	2746.79	1728.43	2355.75	3.23765	3.37213	0.170076	0.292759
A_84_P763635	AT4G16155	ref|Arabidopsis thaliana dihydrolipoyl dehydrogenase (AT4G16155) mRNA, complete cds [NM_117711]	1094.97	1286.52	1365.59	959.309	1022.83	937.048	1249.03	973.061	3.09657	2.98814	0.0307405	0.0956837
A_84_P559565	AT1G52825	ref|Arabidopsis thaliana uncharacterized protein (AT1G52825) mRNA, complete cds [NM_179470]	436.612	470.749	473.26	525.396	622.397	650.473	460.207	599.422	2.66295	2.77773	0.024728	0.0886101
A_84_P561518	AT2G38780	ref|Arabidopsis thaliana uncharacterized protein (AT2G38780) mRNA, complete cds [NM_129435]	566.683	629.497	634.788	746.426	889.676	872.366	610.323	836.156	2.78556	2.92229	0.0108057	0.0847742
A_84_P240925	AT4G10970	ref|Arabidopsis thaliana uncharacterized protein (AT4G10970) mRNA, complete cds [NM_202803]	1627.83	1825.74	1755.34	1716.43	2121.79	2202.96	1736.31	2013.73	3.23963	3.304	0.160457	0.281082
A_84_P768383	AT5G43930	ref|Arabidopsis thaliana transducin/WD40 domain-containing protein (AT5G43930) mRNA, complete cds [NM_001203538]	535.183	585.998	549.974	575.191	692.489	719.725	557.052	662.469	2.7459	2.82117	0.0875829	0.184854
A_84_P14824	AT4G34020	ref|Arabidopsis thaliana class I glutamine amidotransferase domain-containing protein (AT4G34020) mRNA, complete cds [NM_001036710]	955.93	1020.96	1085.08	974.478	1038.67	1029.07	1020.65	1014.07	3.00888	3.00607	0.883931	0.925097
A_84_P574834	AT2G31985	ref|Arabidopsis thaliana uncharacterized protein (AT2G31985) mRNA, complete cds [NM_179848]	9.32244	4.58141	4.94163	2.84176	3.50603	3.40082	6.28182	3.24954	0.798086	0.511822	0.119906	0.229249
A_84_P825937	AT4G16960	ref|Arabidopsis thaliana TIR-NBS-LRR class disease resistance protein (AT4G16960) mRNA, complete cds [NM_117799]	317.233	300.522	251.619	227.79	268.77	288.562	289.791	261.707	2.46209	2.41782	0.350679	0.48967
A_84_P203728	AT5G48680	ref|Arabidopsis thaliana Sterile alpha motif (SAM) domain-containing protein (AT5G48680) mRNA, complete cds [NM_124245]	492.815	545.504	600.317	478.288	442.734	415.556	546.212	445.526	2.73736	2.64887	0.0488114	0.124318
A_84_P589562	AT5G39540	ref|Arabidopsis thaliana F-box associated ubiquitination effector family protein (AT5G39540) mRNA, complete cds [NM_123316]	4.78786	4.81105	4.12346	7.01041	10.6288	15.9395	4.57412	11.1929	0.660308	1.04894	0.063779	0.149105
A_84_P828262	AT2G46200	ref|Arabidopsis thaliana uncharacterized protein (AT2G46200) mRNA, complete cds [NM_201967]	61.22	88.4428	87.2269	72.7395	75.0742	73.1649	78.9633	73.6595	1.89743	1.86723	0.583615	0.702812
A_84_P12671	TC360419	tc|Rep: T3F20.9 protein - Arabidopsis thaliana (Mouse-ear cress), complete [TC360419]	11.658	20.953	10.3229	5.38764	3.35554	3.39387	14.3113	4.04568	1.15568	0.606992	0.0395274	0.107486
A_84_P754845	AT1G15772	ref|Arabidopsis thaliana uncharacterized protein (AT1G15772) mRNA, complete cds [NM_001123823]	14.0041	9.77309	8.44881	23.114	23.2546	22.2719	10.742	22.8802	1.03108	1.35946	0.00204907	0.0433792
A_84_P768816	BX818750	gb|Arabidopsis thaliana Full-length cDNA Complete sequence from clone GSLTSIL9ZF07 of Silique of strain col-0 of Arabidopsis thaliana (thale cress) [BX818750]	133.631	116.276	142.593	132.963	132.011	145.886	130.833	136.953	2.11672	2.13657	0.530662	0.658182
A_84_P22836	AT1G66430	ref|Arabidopsis thaliana fructokinase (AT1G66430) mRNA, complete cds [NM_105314]	6871.68	7704.57	7602.9	6526.46	7002.21	6539.6	7393.05	6689.43	3.86882	3.82539	0.0826057	0.177509
A_84_P89389	MO1	ref|Arabidopsis thaliana monooxygenase 1 (MO1) mRNA, complete cds [NM_001203809]	94.5922	86.1463	93.8331	96.5724	78.7724	91.9874	91.5238	89.1107	1.96153	1.94993	0.707158	0.802045
A_84_P68474	PUB12	gb|Arabidopsis thaliana mRNA for hypothetical protein, complete cds, clone: RAFL07-96-H19 [AK226821]	225.266	233.899	262.754	213.03	263.492	282.311	240.64	252.944	2.38137	2.40303	0.629436	0.74076
A_84_P19296	AT3G14600	ref|Arabidopsis thaliana 60S ribosomal protein L18a-3 (AT3G14600) mRNA, complete cds [NM_112321]	28962.2	31680.6	31295	26242.6	28546.8	29871.6	30645.9	28220.3	4.48637	4.45056	0.148706	0.266155
A_84_P805060	ECT3	ref|Arabidopsis thaliana evolutionarily conserved C-terminal region 3 protein (ECT3) mRNA, complete cds [NM_180905]	649.154	600.688	628.767	543.91	523.504	594.871	626.203	554.095	2.79672	2.74358	0.0471921	0.121498
A_84_P599908	TBL1	ref|Arabidopsis thaliana uncharacterized protein (TBL1) mRNA, complete cds [NM_112040]	48.3948	54.1835	58.8207	37.0908	48.8104	53.3691	53.7997	46.4234	1.73078	1.66674	0.265989	0.401566
A_84_P750567	AT1G61000	ref|Arabidopsis thaliana kinetochore protein Nuf2 (AT1G61000) mRNA, complete cds [NM_104781]	733.601	799.667	744.553	723.804	707.997	682.186	759.274	704.662	2.8804	2.84798	0.083169	0.178433
A_84_P768032	AT5G36001	ref|Arabidopsis thaliana RING/U-box domain-containing protein-like protein (AT5G36001) mRNA, complete cds [NM_001203497]	9.65264	12.602	14.1362	2.9472	5.25398	3.50461	12.1303	3.90193	1.08387	0.591279	0.00522347	0.0612298
A_84_P756064	A_84_P756064	Unknown	4.80714	4.81182	4.16334	3.04245	3.65266	3.6398	4.5941	3.44497	0.6622	0.537185	0.0175722	0.0855812
A_84_P824410	AT1G60900	ref|Arabidopsis thaliana Splicing factor U2af large subunit B (AT1G60900) mRNA, complete cds [NM_104771]	3482.15	3984.53	4135.3	4086.92	4559.31	4828.75	3867.32	4491.66	3.58741	3.65241	0.100309	0.203176
A_84_P17838	AT1G64340	ref|Arabidopsis thaliana uncharacterized protein (AT1G64340) mRNA, complete cds [NM_105108]	4.92344	5.24657	4.21379	3.95632	3.67982	3.6813	4.7946	3.77248	0.680752	0.576627	0.0326364	0.0980525
A_84_P183264	AT1G54550	ref|Arabidopsis thaliana F-box protein (AT1G54550) mRNA, complete cds [NM_104333]	4.88719	4.89193	4.23006	3.07741	3.70243	3.6946	4.66973	3.49148	0.669292	0.54301	0.0175174	0.0855812
A_84_P589759	AT1G20795	ref|Arabidopsis thaliana F-box protein (AT1G20795) mRNA, complete cds [NM_179361]	4.90797	4.91239	4.24585	3.08621	3.71496	3.70744	4.68874	3.50287	0.671056	0.544424	0.0175378	0.0855812
A_84_P507254	AT1G50820	ref|Arabidopsis thaliana Aminotransferase-like, plant mobile domain family protein (AT1G50820) mRNA, complete cds [NM_103963]	9.04619	10.8426	6.98142	6.46174	5.17395	3.66866	8.95672	5.10145	0.952149	0.707693	0.0488108	0.124318
A_84_P21392	AT4G21650	ref|Arabidopsis thaliana Subtilase family protein (AT4G21650) mRNA, complete cds [NM_118285]	5.01679	5.14438	4.27603	4.17131	5.67162	3.73159	4.8124	4.52484	0.682362	0.655603	0.679548	0.780906
A_84_P175431	AT5G10750	ref|Arabidopsis thaliana uncharacterized protein (AT5G10750) mRNA, complete cds [NM_121113]	306.134	306.098	289.03	267.343	280.91	274.613	300.421	274.289	2.47773	2.43821	0.0194432	0.0855812
A_84_P20810	AT1G51340	ref|Arabidopsis thaliana MATE efflux family protein (AT1G51340) mRNA, complete cds [NM_202271]	20.2421	12.4841	21.2581	21.0363	22.1156	23.0595	17.9948	22.0705	1.25515	1.34381	0.223494	0.353942
A_84_P266950	RALF1	ref|Arabidopsis thaliana rapid alkalinization factor 1 (RALF1) mRNA, complete cds [NM_100171]	93.6714	93.5378	79.3177	80.5158	71.5376	73.837	88.8423	75.2968	1.94862	1.87678	0.0685109	0.156316
A_84_P856720	AT3G02030	ref|Arabidopsis thaliana transferase (AT3G02030) mRNA, complete cds [NM_111069]	98.8552	89.6979	88.1863	80.216	89.568	89.5408	92.2465	86.4416	1.96495	1.93672	0.272025	0.408383
A_84_P810116	AAP1	ref|Arabidopsis thaliana amino acid permease 1 (AAP1) mRNA, complete cds [NM_104616]	400.673	472.876	448.983	352.234	404.865	333.949	440.844	363.683	2.64429	2.56072	0.0621107	0.146503
A_84_P22607	ERF104	ref|Arabidopsis thaliana ethylene-responsive transcription factor ERF104 (ERF104) mRNA, complete cds [NM_125553]	164.264	113.467	114.14	173.205	170.133	125.077	130.624	156.138	2.11602	2.19351	0.327854	0.466756
A_84_P794973	AT4G30410	gb|BP603107 RAFL16 Arabidopsis thaliana cDNA clone RAFL16-57-H03 3', mRNA sequence [BP603107]	15.0451	12.1021	7.0442	3.0275	3.71498	3.75137	11.3971	3.49795	1.0568	0.543813	0.0282031	0.092594
A_84_P530643	RPL12-C	ref|Arabidopsis thaliana 50S ribosomal protein L12-3 (RPL12-C) mRNA, complete cds [NM_113701]	2737.96	2606.72	2917.73	2807.25	3043.89	2998.6	2754.14	2949.91	3.43999	3.46981	0.165864	0.28762
A_84_P10987	TPP2	ref|Arabidopsis thaliana tripeptidyl peptidase ii (TPP2) mRNA, complete cds [NM_118203]	5735.45	6239.9	5645.07	5594.4	6191.3	6105.06	5873.47	5963.59	3.7689	3.77551	0.748729	0.833204
A_84_P860437	TC400339	tc|Rep: Chromosome chr7 scaffold_31, whole genome shotgun sequence - Vitis vinifera (Grape), partial (14%) [TC400339]	20.1285	16.5877	13.2551	3.00833	4.01458	3.69736	16.6571	3.57342	1.2216	0.553085	0.00285661	0.048615
A_84_P13177	AT5G15640	ref|Arabidopsis thaliana Mitochondrial substrate carrier family protein (AT5G15640) mRNA, complete cds [NM_121568]	2763.51	2906.82	3015.43	2799.47	2944.9	2966.09	2895.25	2903.49	3.46169	3.46292	0.931362	0.95582
A_84_P820476	FUS5	ref|Arabidopsis thaliana COP9 signalosome complex subunit 7 (FUS5) mRNA, complete cds [NM_202010]	5833.12	6142.15	6099.23	5165.1	6015.09	6393.98	6024.84	5858.06	3.77995	3.76775	0.68027	0.781534
A_84_P195794	AT4G19390	ref|Arabidopsis thaliana uncharacterized protein (AT4G19390) mRNA, complete cds [NM_118059]	147.075	153.257	166.601	168.421	185.185	177.935	155.644	177.18	2.19213	2.24842	0.0459921	0.119202
A_84_P765962	AT5G08230	ref|Arabidopsis thaliana Tudor/PWWP/MBT domain-containing protein (AT5G08230) mRNA, complete cds [NM_120906]	242.295	249.949	217.325	266.014	278.036	279.635	236.523	274.562	2.37387	2.43864	0.0240247	0.0879101
A_84_P806384	AT2G05510	ref|Arabidopsis thaliana glycine-rich protein (AT2G05510) mRNA, complete cds [NM_001036257]	249.148	307.281	287.424	140.102	188.312	220.954	281.284	183.123	2.44915	2.26274	0.0277385	0.0919622
A_84_P790233	AT2G20070	gb|AYAHK61TR pooled cDNA populations Arabidopsis thaliana cDNA, mRNA sequence [EG428945]	9.71322	14.1423	8.3111	3.10212	3.74478	3.71391	10.7222	3.52027	1.03028	0.546576	0.0152284	0.0855812
A_84_P867277	GlcNA.1UT1	ref|Arabidopsis thaliana N-acetylglucosamine-1-phosphate uridylyltransferase 1 (GlcNA.1UT1) mRNA, complete cds [NM_102846]	1377.22	1503.16	1505.28	1445.64	1431.42	1440.87	1461.88	1439.31	3.16491	3.15816	0.623835	0.73617
A_84_P763572	A_84_P763572	Unknown	5.22021	7.84175	8.67821	3.17326	3.81674	3.68374	7.24672	3.55791	0.860142	0.551196	0.0253468	0.0891201
A_84_P21827	RDH2	ref|Arabidopsis thaliana rhodanese homologue 2 (RDH2) mRNA, complete cds [NM_179344]	3539.88	4022.62	3826.41	3062.72	3176.01	3243.86	3796.3	3160.87	3.57936	3.49981	0.0132408	0.0855812
A_84_P182704	AT5G47550	ref|Arabidopsis thaliana cysteine proteinase inhibitor 5 (AT5G47550) mRNA, complete cds [NM_124128]	5.20869	5.24132	4.34464	3.15839	3.85924	3.72173	4.93155	3.57979	0.692984	0.553857	0.0205072	0.0855812
A_84_P795619	BIM1	gb|BP792669 RAFL7 Arabidopsis thaliana cDNA clone RAFL07-52-O10 3', mRNA sequence [BP792669]	222.455	248.907	248.927	213.584	262.714	272.762	240.096	249.687	2.38039	2.3974	0.66122	0.766357
A_84_P11905	DET1	ref|Arabidopsis thaliana Light-mediated development protein DET1 (DET1) mRNA, complete cds [NM_117086]	2408.82	2667.41	2296.39	2654.92	2933.21	2770.99	2457.54	2786.37	3.3905	3.44504	0.0733534	0.163518
A_84_P19387	OFP4	ref|Arabidopsis thaliana ovate family protein 4 (OFP4) mRNA, complete cds [NM_100566]	5.16599	5.21747	4.28895	3.12266	3.82467	3.65245	4.8908	3.53326	0.68938	0.548176	0.0210312	0.0856072
A_84_P817369	AT1G69340	ref|Arabidopsis thaliana appr-1-p processing enzyme-like protein (AT1G69340) mRNA, complete cds [NM_105601]	838.138	1161.74	1033.62	938.78	1257.8	1195.94	1011.17	1130.84	3.00482	3.0534	0.427387	0.564465
A_84_P568212	AT5G52180	ref|Arabidopsis thaliana uncharacterized protein (AT5G52180) mRNA, complete cds [NM_124597]	1480.74	1642.3	1749.77	1722.58	1789.93	1633.88	1624.27	1715.46	3.21066	3.23438	0.369676	0.508918
A_84_P751359	YAB2	ref|Arabidopsis thaliana putative axial regulator YABBY 2 (YAB2) mRNA, complete cds [NM_001084021]	832.981	932.248	912.848	894.256	1134.52	1088.49	892.692	1039.09	2.9507	3.01665	0.139906	0.255032
A_84_P301530	ATZIP4	ref|Arabidopsis thaliana ZIP4-like protein (ATZIP4) mRNA, complete cds [NM_124214]	44.9145	54.3982	40.7343	38.2139	46.9781	49.3424	46.6823	44.8448	1.66915	1.65171	0.74502	0.830329
A_84_P15470	AT3G03330	ref|Arabidopsis thaliana Rossmann-fold NAD(P)-binding domain-containing protein (AT3G03330) mRNA, complete cds [NM_111204]	2044.55	2070.83	2085.61	1794.74	1840.41	2008.5	2067	1881.22	3.31534	3.27444	0.0482743	0.12343
A_84_P519500	AT5G66840	ref|Arabidopsis thaliana SAP domain-containing protein (AT5G66840) mRNA, complete cds [NM_126083]	37.185	47.2425	34.7222	33.2288	35.1266	32.8563	39.7166	33.7372	1.59897	1.52811	0.19941	0.326621
A_84_P14306	NAP	ref|Arabidopsis thaliana NAC domain-containing protein 29 (NAP) mRNA, complete cds [NM_105616]	36.0718	35.9527	46.2398	37.0821	47.5967	47.5475	39.4214	44.0754	1.59573	1.6442	0.394568	0.532435
A_84_P16317	TFIIS	ref|Arabidopsis thaliana transcript elongation factor IIS (TFIIS) mRNA, complete cds [NM_129413]	2908.3	3088.96	3233.97	3481.68	3703.29	3625.04	3077.07	3603.34	3.48814	3.5567	0.0100252	0.0822001
A_84_P831862	BLI	ref|Arabidopsis thaliana protein BLISTER (BLI) mRNA, complete cds [NM_113303]	172.262	167.471	171.747	159.035	263.073	255.531	170.493	225.88	2.23171	2.35388	0.173887	0.297126
A_84_P612821	AT2G29800	ref|Arabidopsis thaliana putative F-box/kelch-repeat protein (AT2G29800) mRNA, complete cds [NM_128534]	4.50011	4.52815	3.77394	2.88199	3.47061	3.33426	4.2674	3.22895	0.630163	0.509062	0.0269582	0.0910958
A_84_P216298	AT5G38930	ref|Arabidopsis thaliana germin-like protein subfamily 1 member 10 (AT5G38930) mRNA, complete cds [NM_123255]	596.323	618.757	426.51	838.278	924.719	813.243	547.196	858.746	2.73814	2.93386	0.0109408	0.0851088
A_84_P836308	AT5G65740	ref|Arabidopsis thaliana zinc ion binding protein (AT5G65740) mRNA, complete cds [NM_001037076]	30.4557	17.7209	19.2303	21.1265	23.8658	23.6751	22.469	22.8892	1.35158	1.35963	0.923543	0.950968
A_84_P787226	AT5G40400	ref|Arabidopsis thaliana pentatricopeptide repeat-containing protein (AT5G40400) mRNA, complete cds [NM_123404]	108.07	114.706	108.566	125.485	148.893	136.893	110.447	137.091	2.04315	2.13701	0.019785	0.0855812
A_84_P17428	IQD26	ref|Arabidopsis thaliana protein IQ-domain 26 (IQD26) mRNA, complete cds [NM_112520]	645.557	800.759	787.432	705.002	849.72	854.689	744.583	803.137	2.87191	2.90479	0.448908	0.584562
A_84_P260540	CAC2	ref|Arabidopsis thaliana biotin carboxylase (CAC2) mRNA, complete cds [NM_001036891]	14640	16365.5	16728.4	15685.4	17956.8	18354.7	15911.3	17332.3	4.20171	4.23886	0.248057	0.381381
A_84_P165273	AT5G65440	ref|Arabidopsis thaliana uncharacterized protein (AT5G65440) mRNA, complete cds [NM_001203693]	2109.71	2304.51	2177.03	2066.61	2761.29	2846.28	2197.09	2558.06	3.34185	3.40791	0.227515	0.358453
A_84_P257760	AT3G25490	ref|Arabidopsis thaliana putative wall-associated receptor kinase-like 16 (AT3G25490) mRNA, complete cds [NM_113445]	4.68057	7.66359	10.4903	5.40015	6.37831	3.30697	7.61148	5.02847	0.881469	0.701436	0.246896	0.380255
A_84_P18350	AT3G23600	ref|Arabidopsis thaliana dienelactone hydrolase family protein (AT3G23600) mRNA, complete cds [NM_113263]	4406.17	4811.87	4669.7	3678.28	4435.24	4290.81	4629.25	4134.78	3.66551	3.61645	0.130729	0.243103
A_84_P859431	TC399428	tc|Rep: BHLH-like protein - Arabidopsis thaliana (Mouse-ear cress), partial (12%) [TC399428]	10.4606	7.6599	5.84805	2.82667	3.43572	3.38392	7.98951	3.21544	0.90252	0.50724	0.0244217	0.0883717
A_84_P784727	MLO10	ref|Arabidopsis thaliana MLO-like protein 10 (MLO10) mRNA, complete cds [NM_125994]	52.7832	49.7856	27.908	22.6034	20.4927	18.5861	43.4923	20.5607	1.63841	1.31304	0.0444098	0.11624
A_84_P11147	GolS5	ref|Arabidopsis thaliana galactinol synthase 5 (GolS5) mRNA, complete cds [NM_122284]	4.59962	4.59623	3.92779	3.05713	3.51348	3.44667	4.37454	3.33909	0.640933	0.523628	0.0174007	0.0855812
A_84_P797801	AT3G26616	ref|Arabidopsis thaliana uncharacterized protein (AT3G26616) mRNA, complete cds [NM_148755]	4.60251	4.60709	3.94363	2.94315	3.52042	3.45908	4.38441	3.30755	0.641912	0.519506	0.0197979	0.0855812
A_84_P834832	TA51703_3702	tc|Rep: Cohesion establishment factor 7 - Arabidopsis thaliana (Mouse-ear cress), partial (35%) [TC389749]	4.66653	4.73113	4.08669	3.75184	6.53469	10.2315	4.49478	6.83933	0.652708	0.835014	0.28211	0.41901
A_84_P16255	NIA2	ref|Arabidopsis thaliana Nitrate reductase (NADH) (NIA2) mRNA, complete cds [NM_103364]	3025.18	2313.09	2131.36	1883.84	1131.65	1341.58	2489.87	1452.36	3.39618	3.16207	0.0424241	0.112697
A_84_P765100	A_84_P765100	Unknown	52.1444	44.1284	47.7683	31.1462	46.5379	42.4549	48.0137	40.0463	1.68137	1.60256	0.197024	0.323958
A_84_P818310	TA33883_3702	Unknown	170.861	219.329	265.68	228.71	253.845	231.773	218.623	238.109	2.3397	2.37678	0.531647	0.659015
A_84_P17754	DRT101	ref|Arabidopsis thaliana phosphoacetylglucosamine mutase (DRT101) mRNA, complete cds [NM_121812]	640.217	726.654	792.68	584.461	743.844	740.962	719.85	689.755	2.85724	2.8387	0.684003	0.784479
A_84_P170233	AT2G38000	ref|Arabidopsis thaliana chaperone protein dnaJ-like protein (AT2G38000) mRNA, complete cds [NM_129357]	354.771	439.509	444.295	296.121	418.21	418.814	412.858	377.715	2.6158	2.57716	0.521668	0.650449
A_84_P579341	AT2G43160	ref|Arabidopsis thaliana clathrin interactor EPSIN 2 (AT2G43160) mRNA, complete cds [NM_180055]	1359.02	1359.88	1389.03	1570.2	1690.22	1785.13	1369.31	1681.85	3.1365	3.22579	0.00768482	0.072882
A_84_P12417	GA2OX7	ref|Arabidopsis thaliana gibberellin 2-beta-dioxygenase 7 (GA2OX7) mRNA, complete cds [NM_103976]	5.30999	11.2149	16.4044	8.29247	11.9435	18.1095	10.9765	12.7818	1.04046	1.10659	0.696074	0.793586
A_84_P750282	SYP51	ref|Arabidopsis thaliana syntaxin-51 (SYP51) mRNA, complete cds [NM_101490]	6477.98	6861.09	6941.94	7185.47	8100.81	8628.8	6760.33	7971.69	3.82997	3.90155	0.0529518	0.131338
A_84_P588775	AT1G56400	ref|Arabidopsis thaliana F-box protein (AT1G56400) mRNA, complete cds [NM_104518]	4.75132	4.80264	4.11175	3.01572	4.64397	3.59518	4.55524	3.75162	0.658511	0.574219	0.201131	0.328578
A_84_P845559	MRL1	ref|Arabidopsis thaliana pentatricopeptide repeat-containing protein (MRL1) mRNA, complete cds [NM_119649]	992.381	958.498	1067.67	1140.49	1086.92	1093.84	1006.18	1107.08	3.00268	3.04418	0.0501727	0.126685
A_84_P763045	AT4G32610	ref|Arabidopsis thaliana copper ion binding protein (AT4G32610) mRNA, complete cds [NM_119413]	5084.66	5386.42	5555.21	4404.61	5166.2	5363.74	5342.1	4978.18	3.72771	3.69707	0.323129	0.461721
A_84_P796086	HRE1	gb|992465 CERES-131 Arabidopsis thaliana cDNA clone 41785 3', mRNA sequence [DR376987]	4.80756	4.81128	4.16332	3.0412	3.65026	3.63775	4.59405	3.44307	0.662196	0.536946	0.0174333	0.0855812
A_84_P754512	AT1G52191	ref|Arabidopsis thaliana PaaI-thioesterase domain-containing protein (AT1G52191) mRNA, complete cds [NM_001123996]	12.1923	10.7791	7.73074	2.93585	3.55799	3.58906	10.2341	3.36097	1.01005	0.526464	0.00672582	0.0686304
A_84_P810958	AT3G09200	ref|Arabidopsis thaliana 60S acidic ribosomal protein P0-2 (AT3G09200) mRNA, complete cds [NM_001084656]	14597.2	15362.2	15807	15598.3	15131.4	14798.1	15255.5	15175.9	4.18343	4.18116	0.859949	0.909469
A_84_P830318	AT3G61670	ref|Arabidopsis thaliana uncharacterized protein (AT3G61670) mRNA, complete cds [NM_116032]	53.024	45.3056	54.5361	40.1875	55.6604	67.6505	50.9552	54.4995	1.70719	1.73639	0.696355	0.793817
A_84_P20001	AT1G01880	ref|Arabidopsis thaliana 5'-3' exonuclease-like protein (AT1G01880) mRNA, complete cds [NM_100069]	378.884	408.31	440.236	531.858	592.718	601.957	409.143	575.511	2.61188	2.76005	0.00415015	0.055699
A_84_P18152	YUC10	ref|Arabidopsis thaliana flavin-containing monooxygenase-like protein (YUC10) mRNA, complete cds [NM_103784]	4.90876	4.91175	6.52692	3.08498	3.7123	3.65993	5.44915	3.48573	0.736328	0.542294	0.0269326	0.0910688
A_84_P791052	AT5G46140	ref|Arabidopsis thaliana uncharacterized protein (AT5G46140) mRNA, complete cds [NM_123983]	4.92801	4.93271	4.26036	3.09282	3.72494	3.717	4.70703	3.51159	0.672747	0.545503	0.017471	0.0855812
A_84_P16889	AT5G50340	ref|Arabidopsis thaliana ATP binding / damaged DNA binding / nucleoside-triphosphatase/ nucleotide binding protein (AT5G50340) mRNA, complete cds [NM_124415]	36.0477	44.3606	39.4917	39.246	39.4763	35.0722	39.9667	37.9315	1.6017	1.579	0.508171	0.638705
A_84_P753401	BX841821	gb|Arabidopsis thaliana Full-length cDNA Complete sequence from clone GSLTLS42ZH01 of Adult vegetative tissue of strain col-0 of Arabidopsis thaliana (thale cress) [BX841821]	814.4	887.846	814.817	771.287	907.353	911.44	839.021	863.36	2.92377	2.93619	0.664834	0.769403
A_84_P555790	AT5G48657	ref|Arabidopsis thaliana defense protein-like protein (AT5G48657) mRNA, complete cds [NM_203180]	4.992	7.22843	4.30266	3.11867	3.71049	3.75001	5.50769	3.52639	0.74097	0.54733	0.0941158	0.194408
A_84_P756924	RIE1	ref|Arabidopsis thaliana E3 ubiquitin protein ligase RIE1 (RIE1) mRNA, complete cds [NM_179593]	403.589	433.284	419.257	390.959	425.974	394.744	418.71	403.892	2.62191	2.60627	0.350254	0.489204
A_84_P10217	AT5G28950	ref|Arabidopsis thaliana uncharacterized protein (AT5G28950) mRNA, complete cds [NM_122779]	5.05284	5.05588	6.44443	3.14188	3.79706	3.73545	5.51772	3.55813	0.741759	0.551222	0.0182178	0.0855812
A_84_P24066	AT3G18600	ref|Arabidopsis thaliana DEAD-box ATP-dependent RNA helicase 51 (AT3G18600) mRNA, complete cds [NM_112746]	6964.71	6661.45	6455.79	5984.11	5315.18	5046.76	6693.98	5448.68	3.82568	3.73629	0.0168547	0.0855812
A_84_P754363	EF183178	gb|Arabidopsis thaliana clone asmbl_2021 unknown mRNA sequence [EF183178]	5.09002	5.09362	4.35915	3.15489	3.81772	3.79095	4.84759	3.58785	0.685526	0.554834	0.0181641	0.0855812
A_84_P16367	SCA3	ref|Arabidopsis thaliana DNA-directed RNA polymerase 3 (SCA3) mRNA, complete cds [NM_201796]	2081.36	2224.37	2013.8	2214.41	2300.65	2414.69	2106.51	2309.92	3.32356	3.3636	0.0748181	0.165716
A_84_P840517	NP221488	tc|GB|AC022314.5|AAF79667.1 F9C16.21 [NP221488]	5.12594	5.12916	4.37499	3.16667	3.83622	3.80013	4.8767	3.60101	0.688126	0.556424	0.0184139	0.0855812
A_84_P836811	TA52628_3702	tc|Rep: Truncated myo-inositol transporter - Arabidopsis thaliana (Mouse-ear cress), partial (98%) [TC375128]	5.1979	7.00932	7.34925	4.02548	6.32218	3.74797	6.51882	4.69854	0.814169	0.671963	0.159293	0.279695
A_84_P202428	AT5G64880	ref|Arabidopsis thaliana uncharacterized protein (AT5G64880) mRNA, complete cds [NM_125886]	188.249	205.917	249.171	240.631	308.398	327.175	214.446	292.068	2.33132	2.46548	0.0717867	0.16125
A_84_P822038	AT1G64890	ref|Arabidopsis thaliana integral membrane transporter family protein (AT1G64890) mRNA, complete cds [NM_105163]	899.934	1103.1	1106.72	1106.4	1371.09	1304.42	1036.58	1260.64	3.0156	3.10059	0.099368	0.201833
A_84_P88159	AT2G45360	ref|Arabidopsis thaliana uncharacterized protein (AT2G45360) mRNA, complete cds [NM_130099]	5.42385	7.95757	4.45763	8.92264	8.42792	6.28342	5.94635	7.87799	0.77425	0.896416	0.217496	0.347031
A_84_P758267	AT2G12557	ref|Arabidopsis thaliana uncharacterized protein (AT2G12557) mRNA, complete cds [NM_001124833]	16.2547	13.1373	15.5043	10.9786	14.3257	12.9098	14.9655	12.738	1.17509	1.1051	0.174385	0.297704
A_84_P758964	PUB9	ref|Arabidopsis thaliana U-box domain-containing protein 9 (PUB9) mRNA, complete cds [NM_001035579]	614.715	734.514	743.186	746.845	905.376	754.592	697.472	802.271	2.84353	2.90432	0.188519	0.31436
A_84_P531960	AT5G38500	ref|Arabidopsis thaliana uncharacterized protein (AT5G38500) mRNA, complete cds [NM_123211]	5.20769	5.58139	4.38824	3.18183	3.86244	3.78774	5.05911	3.61067	0.704074	0.557588	0.0247419	0.0886101
A_84_P799685	CD532728	gb|28I22 Arabidopsis Leaf Senescence Library Arabidopsis thaliana cDNA 3', mRNA sequence [CD532728]	5.21221	7.76632	4.38361	3.17993	3.81705	3.77908	5.78738	3.59202	0.762482	0.555339	0.102073	0.205602
A_84_P10093	AT4G32605	ref|Arabidopsis thaliana Mitochondrial glycoprotein family protein (AT4G32605) mRNA, complete cds [NM_001085012]	5376.56	5925.31	5600.4	5029.64	5525.75	5472.53	5634.09	5342.64	3.75082	3.72776	0.262823	0.397887
A_84_P794751	BP577321	gb|BP577321 RAFL14 Arabidopsis thaliana cDNA clone RAFL14-96-E03 3', mRNA sequence [BP577321]	5.21424	15.1061	4.81966	3.1723	5.17659	4.28852	8.37999	4.21247	0.923244	0.624537	0.289299	0.426513
A_84_P832362	AT4G34100	ref|Arabidopsis thaliana RING/U-box domain-containing protein (AT4G34100) mRNA, complete cds [NM_001125641]	39.3885	39.2579	28.9215	25.7753	32.0327	34.1377	35.856	30.6486	1.55456	1.48641	0.29073	0.428054
A_84_P833751	AT2G43250	ref|Arabidopsis thaliana uncharacterized protein (AT2G43250) mRNA, complete cds [NM_129887]	5.58749	15.0878	6.69144	16.1788	15.6668	17.844	9.12226	16.5632	0.960102	1.21914	0.0725246	0.16234
A_84_P824985	AT2G18670	ref|Arabidopsis thaliana RING-H2 finger protein ATL56 (AT2G18670) mRNA, complete cds [NM_127423]	21.3281	33.3963	18.5299	22.1583	27.5996	27.0626	24.4181	25.6068	1.38771	1.40836	0.819481	0.882766
A_84_P755996	AT2G03030	ref|Arabidopsis thaliana Toll-Interleukin-Resistance domain-containing protein (AT2G03030) mRNA, complete cds [NM_126355]	5.18509	5.22391	4.31446	3.13948	3.83781	3.68415	4.90782	3.55382	0.690889	0.550695	0.0206125	0.0855812
A_84_P18108	FRS8	ref|Arabidopsis thaliana FAR1-related sequence 8 (FRS8) mRNA, complete cds [NM_106650]	1590.4	1659.72	1345.27	1331.62	1331.31	1446.51	1531.8	1369.81	3.1852	3.13666	0.190252	0.316406
A_84_P595600	TC373056	tc|Rep: F11O4.11 - Arabidopsis thaliana (Mouse-ear cress), partial (12%) [TC373056]	5.26987	5.20256	4.27362	3.10992	3.81066	3.63416	4.91535	3.51825	0.691554	0.546326	0.0220349	0.0861996
A_84_P18373	AT3G15070	ref|Arabidopsis thaliana C3HC4-type RING finger protein (AT3G15070) mRNA, complete cds [NM_001202968]	114.016	229.714	228.11	179.179	280.026	297.766	190.613	252.324	2.28015	2.40196	0.310618	0.448866
A_84_P730916	TA27785_3702	tc|Rep: Uncharacterized protein At4g24220.2 - Arabidopsis thaliana (Mouse-ear cress), complete [TC365169]	16.5842	18.2413	11.7463	5.05333	8.00093	7.87649	15.5239	6.97692	1.191	0.843664	0.0170614	0.0855812
A_84_P823733	GATL10	ref|Arabidopsis thaliana putative galacturonosyltransferase-like 10 (GATL10) mRNA, complete cds [NM_113753]	302.54	307.935	304.739	326.873	339.893	301.029	305.071	322.599	2.4844	2.50866	0.203038	0.330605
A_84_P18086	AT1G18410	ref|Arabidopsis thaliana SMC and kinesin motor domain-containing protein (AT1G18410) mRNA, complete cds [NM_101699]	4.6649	9.88723	3.6993	7.81274	3.36803	3.28596	6.08381	4.82225	0.784176	0.683249	0.631765	0.742687
A_84_P802323	CK119463	gb|212g03.p1 AtM1 Arabidopsis thaliana cDNA clone MPMGp2011G03212 5-PRIME, mRNA sequence [CK119463]	4.46367	4.51962	3.70914	2.85447	3.46377	3.29137	4.23081	3.2032	0.626423	0.505584	0.0319559	0.0972276
A_84_P762818	AT3G27999	ref|Arabidopsis thaliana plant invertase/pectin methylesterase inhibitor domain-containing protein (AT3G27999) mRNA, complete cds [NM_001125251]	6.90248	4.51832	3.71929	2.80716	3.46286	3.29716	5.04669	3.18906	0.703007	0.503662	0.129796	0.241873
A_84_P540904	AT1G22882	ref|Arabidopsis thaliana Galactose-binding protein (AT1G22882) mRNA, complete cds [NM_148482]	433.947	417.459	422.807	463.204	447.954	487.951	424.738	466.369	2.62812	2.66873	0.0300073	0.0949713
A_84_P763873	DR383845	gb|11451345 CERES-AN65 Arabidopsis thaliana cDNA clone 1336946 3', mRNA sequence [DR383845]	10.225	5.14708	6.41933	2.77093	3.44552	3.25909	7.26379	3.15851	0.861163	0.499483	0.0559173	0.136411
A_84_P15730	ATGP4	ref|Arabidopsis thaliana membrane-anchored ubiquitin-fold protein 3 (ATGP4) mRNA, complete cds [NM_118631]	578.259	605.526	644.951	695.231	799.77	812.809	609.579	769.27	2.78503	2.88608	0.0189861	0.0855812
A_84_P840368	NP221272	tc|GB|AC007887.9|AAF79352.1 F15O4.24 [NP221272]	4.49154	4.51932	3.7631	2.87622	3.46309	3.32416	4.25799	3.22116	0.629204	0.508012	0.0271176	0.0912347
A_84_P838385	FHY3	ref|Arabidopsis thaliana far-red elongated hypocotyls 3 protein (FHY3) mRNA, complete cds [NM_001125201]	62.2122	73.7184	107.231	91.6849	94.0292	94.6227	81.054	93.4456	1.90877	1.97056	0.411664	0.548935
A_84_P16305	AT2G17190	ref|Arabidopsis thaliana ubiquilin (AT2G17190) mRNA, complete cds [NM_127273]	1107.54	1276.58	1228.68	1207.65	1369.85	1274.89	1204.27	1284.13	3.08072	3.10861	0.31075	0.449002
A_84_P838344	AT2G23100	ref|Arabidopsis thaliana cysteine/histidine-rich C1 domain-containing protein (AT2G23100) mRNA, complete cds [NM_127874]	5.65088	4.52741	3.79979	3.87688	3.46796	3.34888	4.65936	3.56457	0.668326	0.552007	0.123071	0.233286
A_84_P813705	CI51	ref|Arabidopsis thaliana NADH dehydrogenase (ubiquinone) flavoprotein 1 (CI51) mRNA, complete cds [NM_120938]	88.0258	104.078	118.635	93.5278	97.3699	85.3838	103.58	92.0938	2.01527	1.96423	0.29409	0.431423
A_84_P807436	TA26934_3702	Unknown	1054.53	1360.01	1412.69	1017.7	1198.71	925.861	1275.74	1047.43	3.10576	3.02012	0.172006	0.295004
A_84_P14519	AT3G03680	ref|Arabidopsis thaliana C2 and plant phosphoribosyltransferase domain-containing protein (AT3G03680) mRNA, complete cds [NM_111239]	2079.72	2376.12	2170.61	1779.94	1929.91	1905.17	2208.82	1871.67	3.34416	3.27223	0.0273149	0.0915027
A_84_P586800	AT4G39020	ref|Arabidopsis thaliana SH3 domain-containing protein (AT4G39020) mRNA, complete cds [NM_120062]	4.5406	4.54829	3.85374	2.90832	3.48096	3.38781	4.31421	3.25903	0.634901	0.513088	0.0221554	0.0862385
A_84_P13835	AT4G24060	ref|Arabidopsis thaliana Dof zinc finger protein DOF4.6 (AT4G24060) mRNA, complete cds [NM_118538]	126.683	150.279	169.743	157.393	160.323	174.366	148.902	164.028	2.1729	2.21492	0.325459	0.464421
A_84_P823905	AT4G27860	ref|Arabidopsis thaliana vacuolar iron transporter-like protein (AT4G27860) mRNA, complete cds [NM_118924]	231.786	275.576	276.517	268.643	289.159	323.631	261.293	293.811	2.41713	2.46807	0.210021	0.338804
A_84_P19592	AT4G36770	ref|Arabidopsis thaliana UDP-glycosyltransferase-like protein (AT4G36770) mRNA, complete cds [NM_119841]	40.4144	29.3036	22.2537	10.1363	11.3241	13.2829	30.6573	11.5811	1.48653	1.06375	0.0236786	0.0874379
A_84_P861499	CF651583	tc|Rep: Uncharacterized protein At4g13640.2 - Arabidopsis thaliana (Mouse-ear cress), partial (65%) [TC401409]	4.57819	4.58201	3.91286	2.92954	3.5024	3.43281	4.35769	3.28825	0.639256	0.516964	0.0202312	0.0855812
A_84_P805641	HIT3	ref|Arabidopsis thaliana HIS triad family protein 3 (HIT3) mRNA, complete cds [NM_115507]	4766.73	5022.26	4497.12	3940.36	4408.52	4469.1	4762.03	4272.66	3.67779	3.6307	0.0959016	0.19684
A_84_P23583	AT5G16230	ref|Arabidopsis thaliana acyl-[acyl-carrier-protein] desaturase (AT5G16230) mRNA, complete cds [NM_121628]	359.567	370.394	376.247	289.267	332.049	344.386	368.736	321.901	2.56672	2.50772	0.0545712	0.134051
A_84_P801706	CB257190	tc|Rep: Chlorophyll a-b binding protein 165/180, chloroplast precursor - Arabidopsis thaliana (Mouse-ear cress), partial (49%) [TC406003]	30.2917	26.9828	25.4929	22.2629	28.6963	16.3135	27.5891	22.4242	1.44074	1.35072	0.250481	0.384174
A_84_P22165	BUB3.1	ref|Arabidopsis thaliana cell cycle arrest protein BUB3 (BUB3.1) mRNA, complete cds [NM_112849]	1431.08	1478.58	1646.43	1690.25	1762.12	1756.64	1518.7	1736.34	3.18147	3.23963	0.0348067	0.100687
A_84_P825359	ARI8	ref|Arabidopsis thaliana putative E3 ubiquitin-protein ligase ARI8 (ARI8) mRNA, complete cds [NM_105217]	787.281	866.746	981.998	1034.32	1226.25	1234.82	878.675	1165.13	2.94383	3.06637	0.0295905	0.0943826
A_84_P602497	COPT4	ref|Arabidopsis thaliana copper transporter 4 (COPT4) mRNA, complete cds [NM_179958]	38.6797	40.9404	41.9954	33.3334	33.0345	31.9009	40.5385	32.7563	1.60787	1.51529	0.00190505	0.0425525
A_84_P132585	AT2G37200	ref|Arabidopsis thaliana uncharacterized protein (AT2G37200) mRNA, complete cds [NM_129276]	736.439	898.641	908.066	867.705	1125.17	1091.42	847.715	1028.1	2.92825	3.01203	0.139889	0.255011
A_84_P840693	AT1G48170	ref|Arabidopsis thaliana uncharacterized protein (AT1G48170) mRNA, complete cds [NM_103713]	1464.25	1569.97	1710.7	1467.56	1466.87	1607.24	1581.64	1513.89	3.19911	3.18009	0.471455	0.606142
A_84_P224829	AFO	ref|Arabidopsis thaliana axial regulator YABBY 1 (AFO) mRNA, complete cds [NM_130082]	1645.48	1742.5	1731.52	1883.66	2056.86	1930.99	1706.5	1957.17	3.23211	3.29163	0.0140214	0.0855812
A_84_P23006	FEI2	ref|Arabidopsis thaliana LRR receptor-like serine/threonine-protein kinase FEI 2 (FEI2) mRNA, complete cds [NM_001202755]	377.95	403.542	439.806	415.869	498.218	490.906	407.099	468.331	2.6097	2.67055	0.126921	0.23805
A_84_P523670	SCRL10	ref|Arabidopsis thaliana defensin-like protein 242 (SCRL10) mRNA, complete cds [NM_202827]	4.73432	4.73604	4.09506	3.00673	3.60079	3.57949	4.52181	3.39567	0.655312	0.530926	0.0175437	0.0855812
A_84_P553809	AT4G19480	ref|Arabidopsis thaliana uncharacterized protein (AT4G19480) mRNA, complete cds [NM_118068]	4.75196	4.75392	4.1128	3.0148	3.61211	3.59415	4.53956	3.40702	0.657014	0.532375	0.0174347	0.0855812
A_84_P850199	TC392633	tc|Rep: F4H5.2 protein - Arabidopsis thaliana (Mouse-ear cress), complete [TC392633]	20.0596	14.6214	16.2943	12.4603	15.6964	11.4351	16.9918	13.1973	1.23024	1.12048	0.138981	0.253981
A_84_P71354	NP185775	tc|GB|AL138650.1|CAB77599.1 putative protein [NP185775]	14.6361	5.7978	12.6328	7.17535	11.8047	3.51152	11.0222	7.49718	1.04227	0.874898	0.382192	0.520737
A_84_P167863	AT3G14420	ref|Arabidopsis thaliana putative peroxisomal (S)-2-hydroxy-acid oxidase 2 (AT3G14420) mRNA, complete cds [NM_001084686]	16698.9	16350.4	15794	19038.6	19480.2	19622.2	16281.1	19380.3	4.21168	4.28736	0.000611203	0.0291622
A_84_P854609	AT4G17245	ref|Arabidopsis thaliana RING/U-box domain-containing protein (AT4G17245) mRNA, complete cds [NM_117830]	801.979	644.79	717.303	938.133	779.55	914.215	721.357	877.299	2.85815	2.94315	0.0807134	0.174653
A_84_P78679	AT5G13880	ref|Arabidopsis thaliana uncharacterized protein (AT5G13880) mRNA, complete cds [NM_121391]	136.552	172.765	176.411	124.627	176.009	167.3	161.909	155.979	2.20927	2.19307	0.785157	0.859051
A_84_P296164	AT4G15790	ref|Arabidopsis thaliana uncharacterized protein (AT4G15790) mRNA, complete cds [NM_117670]	4182.29	4471.26	4575.04	5356.12	5499.88	5594.18	4409.53	5483.39	3.64439	3.73905	0.00140591	0.0381261
A_84_P23551	AT5G61240	ref|Arabidopsis thaliana leucine-rich repeat-containing protein (AT5G61240) mRNA, complete cds [NM_001203657]	3589.08	3714.25	3885.15	4176.71	4154.03	4158.45	3729.49	4163.06	3.57165	3.61941	0.00730085	0.0711508
A_84_P190844	AT1G50800	ref|Arabidopsis thaliana uncharacterized protein (AT1G50800) mRNA, complete cds [NM_103962]	6.26218	4.91178	4.2443	3.05275	3.71024	3.70196	5.13942	3.48832	0.710914	0.542616	0.0593222	0.141966
A_84_P22136	AHP4	ref|Arabidopsis thaliana histidine-containing phosphotransfer protein 4 (AHP4) mRNA, complete cds [NM_112507]	7.78067	4.93256	8.47559	3.0346	3.72282	3.64297	7.06294	3.4668	0.848986	0.539928	0.0312869	0.0963085
A_84_P852792	BX837570	Unknown	4.95204	5.04604	4.27374	3.10126	6.00537	3.72544	4.75727	4.27736	0.677358	0.631175	0.62784	0.739393
A_84_P13419	AT1G80090	ref|Arabidopsis thaliana cystathionine beta-synthase domain-containing protein (AT1G80090) mRNA, complete cds [NM_106658]	4.99241	5.72468	4.28771	3.1091	6.76017	3.73639	5.0016	4.53522	0.699109	0.656598	0.717565	0.810078
A_84_P10958	GASA2	ref|Arabidopsis thaliana gibberellin-regulated protein 2 (GASA2) mRNA, complete cds [NM_117029]	10.4116	9.01385	6.83746	3.0247	4.02585	3.69795	8.75431	3.58284	0.942222	0.554227	0.0087457	0.0770066
A_84_P586644	RTFL1	ref|Arabidopsis thaliana protein rotundifolia like 1 (RTFL1) mRNA, complete cds [NM_202692]	75.1923	78.1988	71.0097	70.7758	76.5563	73.1546	74.8003	73.4956	1.8739	1.86626	0.651333	0.758433
A_84_P16698	AT4G29700	ref|Arabidopsis thaliana alkaline-phosphatase-like protein (AT4G29700) mRNA, complete cds [NM_119115]	145.644	201.28	167.841	117.941	183.199	202.95	171.588	168.03	2.23449	2.22539	0.912324	0.943757
A_84_P21150	AT3G01760	ref|Arabidopsis thaliana Lysine histidine transporter-like 4 (AT3G01760) mRNA, complete cds [NM_111042]	5.05382	8.34917	8.82852	3.14041	3.72652	3.86627	7.4105	3.57773	0.869848	0.553608	0.0336893	0.0992132
A_84_P20409	AT4G08520	ref|Arabidopsis thaliana coatomer subunit zeta-3 (AT4G08520) mRNA, complete cds [NM_116921]	1459.57	1556.87	1542.16	1387.77	1440.94	1380.6	1519.53	1403.1	3.18171	3.14709	0.0312139	0.0962477
A_84_P11446	PDR12	ref|Arabidopsis thaliana ABC transporter G family member 40 (PDR12) mRNA, complete cds [NM_101421]	32.2427	40.6991	39.584	31.0906	36.2426	43.1564	37.5086	36.8299	1.57413	1.5662	0.884564	0.925344
A_84_P87569	AT1G76820	ref|Arabidopsis thaliana translation initiation factor eIF-5B (AT1G76820) mRNA, complete cds [NM_106332]	90.333	94.9241	97.9983	123.189	108.754	129.372	94.4185	120.438	1.97506	2.08077	0.0161062	0.0855812
A_84_P252955	AT1G75600	ref|Arabidopsis thaliana histone H3 (AT1G75600) mRNA, complete cds [NM_106212]	46.5494	49.3295	50.6772	47.1834	59.5601	63.5065	48.8521	56.75	1.68888	1.75397	0.193932	0.320442
A_84_P13200	AT1G51820	ref|Arabidopsis thaliana putative LRR receptor-like serine/threonine-protein kinase (AT1G51820) mRNA, complete cds [NM_104062]	5.14086	5.14356	4.37629	3.1687	3.84026	3.79587	4.8869	3.60161	0.689034	0.556497	0.0185043	0.0855812
A_84_P859502	FLA2	ref|Arabidopsis thaliana fasciclin-like arabinogalactan protein 2 (FLA2) mRNA, complete cds [NM_117342]	225.595	212.344	195.254	165.014	134.658	137.468	211.064	145.714	2.32442	2.1635	0.00749697	0.0720997
A_84_P839233	NP043841	tc|GB|AF007270.1|AAB61065.1 contains similarity to syntaxin [NP043841]	5.16817	5.17256	4.38366	3.17529	3.85303	3.79608	4.90813	3.60813	0.690916	0.557282	0.0187955	0.0855812
A_84_P15403	NP453501	tc|GB|AC007018.7|AAD29065.1 putative Ta11-like non-LTR retroelement protein [Arabidopsis thaliana] [NP453501]	64.2642	84.9541	62.0402	82.8131	128.984	137.828	70.4195	116.542	1.84769	2.06648	0.067759	0.155174
A_84_P839714	NP173340	tc|GB|AC007534.2|AAF24532.1 F7F22.18 [NP173340]	5.18917	8.34619	4.38511	3.17827	3.79609	3.79003	5.97349	3.58813	0.776228	0.554868	0.123595	0.233873
A_84_P17756	AT1G49590	ref|Arabidopsis thaliana C2H2 and C2HC zinc finger protein (AT1G49590) mRNA, complete cds [NM_001160940]	1525.58	1645.55	1654.62	1383.94	1547.82	1541.27	1608.59	1491.01	3.20644	3.17348	0.157994	0.278054
A_84_P812434	AT1G22882	ref|Arabidopsis thaliana Galactose-binding protein (AT1G22882) mRNA, complete cds [NM_148482]	2577.09	2701.35	2495.67	2607.8	2671.74	2618.45	2591.37	2632.66	3.41353	3.4204	0.547878	0.673046
A_84_P587219	AT1G69526	ref|Arabidopsis thaliana S-adenosylmethionine-dependent methyltransferase domain-containing protein (AT1G69526) mRNA, complete cds [NM_105621]	163.587	182.999	183.291	166.792	193.561	220.928	176.625	193.76	2.24705	2.28726	0.368827	0.508084
A_84_P524463	AT3G47840	ref|Arabidopsis thaliana pentatricopeptide repeat-containing protein (AT3G47840) mRNA, complete cds [NM_114654]	30.9791	45.5782	45.7363	21.8395	30.5737	38.5997	40.7645	30.3377	1.61028	1.48198	0.20433	0.332041
A_84_P242765	AT5G21990	ref|Arabidopsis thaliana tetratricopeptide repeat domain-containing protein (AT5G21990) mRNA, complete cds [NM_147882]	2299.49	2430.14	2498.02	2227.87	2325.61	2387.98	2409.22	2313.82	3.38188	3.36433	0.270113	0.406297
A_84_P16616	AT4G03728	ref|Arabidopsis thaliana uncharacterized protein (AT4G03728) mRNA, complete cds [NM_001160733]	21.6606	30.8808	22.9471	30.6868	41.4295	40.721	25.1629	37.6125	1.40076	1.57533	0.050843	0.127773
A_84_P828734	CRK18	ref|Arabidopsis thaliana cysteine-rich receptor-like protein kinase 18 (CRK18) mRNA, complete cds [NM_001203880]	5.19613	8.02145	4.33414	3.15201	3.78738	3.71005	5.85058	3.54982	0.767199	0.550206	0.11177	0.218491
A_84_P808363	AT3G03070	ref|Arabidopsis thaliana NADH dehydrogenase (ubiquinone) Fe-S protein 6 (AT3G03070) mRNA, complete cds [NM_111177]	10731.2	11367.5	11716.6	12227.2	13615	13828.7	11271.8	13223.6	4.05199	4.12135	0.0280131	0.0922858
A_84_P15804	AT4G16960	ref|Arabidopsis thaliana TIR-NBS-LRR class disease resistance protein (AT4G16960) mRNA, complete cds [NM_117799]	17.7228	29.4413	19.0625	42.6895	44.8458	37.4237	22.0755	41.653	1.34391	1.61965	0.0104746	0.0837841
A_84_P20245	AT3G19480	ref|Arabidopsis thaliana D-3-phosphoglycerate dehydrogenase (AT3G19480) mRNA, complete cds [NM_112835]	629.644	611.275	574.025	726.132	747.722	677.897	604.982	717.25	2.78174	2.85567	0.0130267	0.0855812
A_84_P126561	ACHT2	ref|Arabidopsis thaliana thioredoxin-like 2-2 (ACHT2) mRNA, complete cds [NM_179138]	3947.29	3986.18	3967.23	4844.38	5332.71	5187.89	3966.9	5121.66	3.59845	3.70941	0.00135547	0.0377733
A_84_P24044	PRT1	ref|Arabidopsis thaliana E3 ubiquitin-protein ligase PRT1 (PRT1) mRNA, complete cds [NM_113392]	607.53	928.825	864.575	714.932	1030.91	1012.88	800.31	919.575	2.90326	2.96359	0.4479	0.583558
A_84_P15518	AT3G25480	ref|Arabidopsis thaliana rhodanese-like domain-containing protein (AT3G25480) mRNA, complete cds [NM_113444]	3589.86	3968.67	4166.25	4326.78	4783.68	4502.02	3908.26	4537.49	3.59198	3.65682	0.0430691	0.113876
A_84_P88989	AT3G57790	ref|Arabidopsis thaliana glycoside hydrolase family 28 protein / polygalacturonase (pectinase) family protein (AT3G57790) mRNA, complete cds [NM_115640]	554.393	511.873	459.195	422.766	413.772	405.53	508.487	414.022	2.70628	2.61702	0.0278833	0.0921562
A_84_P769702	TC390198	tc|Rep: Photosystem I assembly protein ycf3 - Arabidopsis thaliana (Mouse-ear cress), partial (75%) [TC390198]	34349.6	38640.9	30757.1	28414.5	32345.9	34609.8	34582.5	31790.1	4.53886	4.50229	0.391618	0.529599
A_84_P825374	AT5G50915	ref|Arabidopsis thaliana transcription factor bHLH137 (AT5G50915) mRNA, complete cds [NM_124470]	538.203	542.986	520.943	528.873	528.04	526.95	534.044	527.955	2.72758	2.7226	0.415922	0.553264
A_84_P292924	EMB2016	ref|Arabidopsis thaliana embryo defective 2016 protein (EMB2016) mRNA, complete cds [NM_111442]	2976.75	2725.43	2006.4	3001.21	3157.59	3506.11	2569.53	3221.64	3.40985	3.50808	0.116738	0.225145
A_84_P20232	PME3	ref|Arabidopsis thaliana pectinesterase 3 (PME3) mRNA, complete cds [NM_112289]	21006	19795.9	20052.2	19107.4	18055.7	20524.5	20284.7	19229.2	4.30717	4.28396	0.259741	0.39454
A_84_P786152	AT1G77630	ref|Arabidopsis thaliana LysM domain-containing GPI-anchored protein 2 (AT1G77630) mRNA, complete cds [NM_106411]	3077.44	2954.67	3092.26	3115.39	3041.44	3022.9	3041.46	3059.91	3.48308	3.48571	0.740472	0.826964
A_84_P833485	MEF9	ref|Arabidopsis thaliana mitochondrial editing factor 9 (MEF9) mRNA, complete cds [NM_104906]	4.62366	12.4612	14.1362	5.79866	5.12185	5.92013	10.407	5.61354	1.01733	0.749237	0.178614	0.302574
A_84_P787419	AT4G28290	gb|32198 Lambda-PRL2 Arabidopsis thaliana cDNA clone 195E1T7, mRNA sequence [AA712483]	288.832	327.408	334.798	370.642	377.265	348.666	317.012	365.524	2.50108	2.56292	0.0436507	0.114949
A_84_P825371	AT5G39990	ref|Arabidopsis thaliana Core-2/I-branching beta-1,6-N-acetylglucosaminyltransferase family protein (AT5G39990) mRNA, complete cds [NM_123362]	228.518	264.502	280.848	250.458	282.12	288.096	257.956	273.558	2.41155	2.43705	0.465744	0.600714
A_84_P785024	NUDT22	ref|Arabidopsis thaliana nudix hydrolase 22 (NUDT22) mRNA, complete cds [NM_128949]	298.117	287.034	316.075	368.772	377.141	404.51	300.408	383.474	2.47771	2.58374	0.00374955	0.0539904
A_84_P115272	AT4G14200	ref|Arabidopsis thaliana pentatricopeptide repeat-containing protein-like protein (AT4G14200) mRNA, complete cds [NM_117497]	2805.11	3260.75	3243.45	2980.31	3651.24	3710.35	3103.1	3447.3	3.4918	3.53748	0.282709	0.419618
A_84_P752505	AT1G29040	ref|Arabidopsis thaliana uncharacterized protein (AT1G29040) mRNA, complete cds [NM_001160908]	188.991	211.098	210.991	174.558	205.605	203.816	203.693	194.66	2.30898	2.28928	0.508708	0.639289
A_84_P840613	HCF106	ref|Arabidopsis thaliana Bacterial sec-independent translocation protein mttA/Hcf106 (HCF106) mRNA, complete cds [NM_124623]	1310.69	1540.28	1631.16	1971.76	2134.63	1976.16	1494.05	2027.52	3.17436	3.30696	0.00817557	0.0749346
A_84_P540397	AT3G29305	ref|Arabidopsis thaliana uncharacterized protein (AT3G29305) mRNA, complete cds [NM_148763]	4.63891	4.74911	3.8271	5.07653	11.7934	3.36576	4.40504	6.74525	0.64395	0.828998	0.417054	0.55447
A_84_P839281	OPT2	ref|Arabidopsis thaliana oligopeptide transporter 2 (OPT2) mRNA, complete cds [NM_100867]	4.63683	4.5367	3.84078	4.86344	3.4717	3.37573	4.3381	3.90362	0.6373	0.591468	0.467679	0.602596
A_84_P21171	AT1G52950	ref|Arabidopsis thaliana Nucleic acid-binding, OB-fold-like protein (AT1G52950) mRNA, complete cds [NM_104173]	4.53773	4.54342	3.85399	2.90637	3.47597	3.38522	4.31171	3.25585	0.63465	0.512665	0.0217379	0.0860647
A_84_P19468	AT4G09890	ref|Arabidopsis thaliana uncharacterized protein (AT4G09890) mRNA, complete cds [NM_117057]	550.28	598.154	548.536	573.396	614.891	571.607	565.657	586.631	2.75255	2.76837	0.385414	0.523862
A_84_P845785	TC399150	Unknown	83.0765	85.7813	98.4764	77.7537	80.9584	90.0231	89.1114	82.9118	1.94993	1.91862	0.360054	0.499164
A_84_P521977	AT4G35905	ref|Arabidopsis thaliana uncharacterized protein (AT4G35905) mRNA, complete cds [NM_119757]	2132.77	2498.86	2644.49	2560.73	2946.03	3044.27	2425.37	2850.34	3.38478	3.4549	0.115516	0.223488
A_84_P534143	AT3G13010	ref|Arabidopsis thaliana hAT dimerization domain-containing protein (AT3G13010) mRNA, complete cds [NM_112138]	4.5762	4.57834	4.58706	2.92784	3.49819	3.4161	4.58054	3.28071	0.660916	0.515968	0.0018721	0.0423148
A_84_P595186	AT1G54300	ref|Arabidopsis thaliana uncharacterized protein (AT1G54300) mRNA, complete cds [NM_104308]	5.0299	10.6935	8.04444	2.92239	3.39937	3.37458	7.9226	3.23211	0.898868	0.509486	0.0462015	0.119595
A_84_P753122	A_84_P753122	Unknown	4.59931	4.6003	3.94532	2.94	3.51222	3.456	4.38164	3.30274	0.641637	0.518874	0.0191581	0.0855812
A_84_P821989	AT3G01560	ref|Arabidopsis thaliana uncharacterized protein (AT3G01560) mRNA, complete cds [NM_111022]	19.6155	29.632	35.3272	32.5759	25.917	28.8311	28.1916	29.108	1.45012	1.46401	0.862961	0.911508
A_84_P762101	AT3G04184	ref|Arabidopsis thaliana uncharacterized protein (AT3G04184) mRNA, complete cds [NM_001125098]	221.201	214.131	212.557	183.059	190.143	184.662	215.963	185.955	2.33438	2.26941	0.000925425	0.0335058
A_84_P19523	AT4G26870	ref|Arabidopsis thaliana aspartyl-tRNA synthetase (AT4G26870) mRNA, complete cds [NM_118821]	3864.84	4185.19	4350.35	4278.48	4402.24	4387.03	4133.46	4355.92	3.61631	3.63908	0.206623	0.33465
A_84_P822632	AT2G44065	ref|Arabidopsis thaliana ribosomal protein L2-like protein (AT2G44065) mRNA, complete cds [NM_129969]	967.357	1025.62	1127.23	963.323	969.423	961.332	1040.07	964.693	3.01706	2.98439	0.182389	0.307095
A_84_P852663	BE844797	Unknown	4.66812	4.66851	4.02767	2.97428	3.55589	3.52233	4.45477	3.35083	0.648825	0.525153	0.0179116	0.0855812
A_84_P550701	AT1G49990	ref|Arabidopsis thaliana F-box protein (AT1G49990) mRNA, complete cds [NM_103887]	29.4721	44.1439	48.7982	42.1792	47.1059	47.0493	40.8047	45.4448	1.61071	1.65748	0.485741	0.618922
A_84_P136665	AT4G15430	ref|Arabidopsis thaliana ERD (early-responsive to dehydration stress) family protein (AT4G15430) mRNA, complete cds [NM_117632]	1282.88	1302.47	1167.95	993.708	1072.57	1155.08	1251.1	1073.79	3.09729	3.03092	0.0474341	0.121881
A_84_P597295	AT3G42140	ref|Arabidopsis thaliana zinc ion binding / nucleic acid binding protein (AT3G42140) mRNA, complete cds [NM_114081]	5.24067	4.71744	5.22571	2.9835	3.58708	3.5391	5.06127	3.36989	0.70426	0.527616	0.00284115	0.0485266
A_84_P787273	AT5G24600	ref|Arabidopsis thaliana uncharacterized protein (AT5G24600) mRNA, complete cds [NM_001203455]	5.02076	4.76511	4.15854	11.3814	4.22566	6.0125	4.64814	7.20652	0.667279	0.857725	0.302851	0.440803
A_84_P834134	AT3G61010	ref|Arabidopsis thaliana Ferritin/ribonucleotide reductase-like family protein (AT3G61010) mRNA, complete cds [NM_115965]	62.1052	55.3768	61.8899	64.1786	63.5	55.8839	59.7906	61.1875	1.77663	1.78666	0.70677	0.80181
A_84_P207608	A_84_P207608	Unknown	4.89518	13.1842	9.57856	5.34214	4.11025	9.87505	9.21932	6.44248	0.964699	0.809053	0.40296	0.540532
A_84_P302240	AT1G80040	ref|Arabidopsis thaliana uncharacterized protein (AT1G80040) mRNA, complete cds [NM_202459]	1216.45	1272.62	1340.54	1419.96	1640.59	1646.85	1276.54	1569.13	3.10603	3.19566	0.0241345	0.0880527
A_84_P13589	TLP9	ref|Arabidopsis thaliana tubby-like F-box protein 9 (TLP9) mRNA, complete cds [NM_111513]	1497.26	1447.39	1581.07	1721.8	1742.69	1850.34	1508.57	1771.61	3.17857	3.24837	0.0091804	0.0787919
A_84_P822593	GDU3	ref|Arabidopsis thaliana glutamine dumper 3 (GDU3) mRNA, complete cds [NM_148146]	41.7982	33.3445	37.5069	49.3035	58.6269	55.6964	37.5499	54.5423	1.57461	1.73673	0.00988757	0.0815599
A_84_P19458	AT4G04940	ref|Arabidopsis thaliana transducin/WD40 domain-containing protein (AT4G04940) mRNA, complete cds [NM_116732]	3177.8	2938.11	2804.33	2704.17	2677.8	2593.23	2973.41	2658.4	3.47326	3.42462	0.0510058	0.128074
A_84_P819904	USP	ref|Arabidopsis thaliana UDP-sugar pyrophosphorylase (USP) mRNA, complete cds [NM_124635]	1585.55	1647.84	1728.93	1514.58	1601.64	1560.01	1654.11	1558.74	3.21856	3.19277	0.12084	0.230399
A_84_P853668	CK117626	tc|Rep: AT4g15940/dl4011w - Arabidopsis thaliana (Mouse-ear cress), partial (63%) [TC395454]	432.228	487.092	487.696	461.169	491.943	473.98	469.005	475.697	2.67118	2.67733	0.759796	0.840874
A_84_P22365	TAP38	ref|Arabidopsis thaliana protein phosphatase 2C 57 (TAP38) mRNA, complete cds [NM_179128]	9011.82	9728.62	9464.42	10071.1	11858.7	11374.3	9401.62	11101.4	3.9732	4.04538	0.0413642	0.110815
A_84_P767190	A_84_P767190	Unknown	4.93192	4.93319	4.258	3.09138	3.72098	3.71078	4.7077	3.50771	0.672809	0.545024	0.0173055	0.0855812
A_84_P11405	AT1G08390	ref|Arabidopsis thaliana uncharacterized protein (AT1G08390) mRNA, complete cds [NM_100712]	1434.16	1550.18	1481.95	1360.93	1627.36	1527.41	1488.76	1505.23	3.17283	3.1776	0.855263	0.906592
A_84_P147398	AT2G18840	ref|Arabidopsis thaliana Integral membrane Yip1-like protein (AT2G18840) mRNA, complete cds [NM_127440]	591.644	641.785	571.563	564.72	694.706	639.417	601.664	632.948	2.77935	2.80137	0.507799	0.638382
A_84_P11839	AT3G55140	ref|Arabidopsis thaliana pectate lyase (AT3G55140) mRNA, complete cds [NM_202710]	1802.67	2063.03	2047.23	1998.86	2180.17	2166.13	1970.98	2115.05	3.29468	3.32532	0.232331	0.363951
A_84_P62490	AT2G25760	ref|Arabidopsis thaliana casein kinase I-like protein (AT2G25760) mRNA, complete cds [NM_201803]	1543.54	1624.31	1564.15	1572.51	1640.12	1720.56	1577.33	1644.4	3.19792	3.21601	0.244346	0.377455
A_84_P851436	AT1G78880	ref|Arabidopsis thaliana Ubiquitin-specific protease family C19-related protein (AT1G78880) mRNA, complete cds [NM_106536]	143.181	130.708	146.622	138.546	143.832	150.554	140.17	144.311	2.14666	2.1593	0.525087	0.653333
A_84_P129556	AT4G16840	ref|Arabidopsis thaliana uncharacterized protein (AT4G16840) mRNA, complete cds [NM_117786]	329.491	347.514	356.635	301.748	325.522	381.54	344.547	336.27	2.53725	2.52669	0.756838	0.839025
A_84_P19305	AT3G25260	ref|Arabidopsis thaliana putative peptide/nitrate transporter (AT3G25260) mRNA, complete cds [NM_113432]	5.07265	5.07259	4.34308	3.14506	3.80113	3.77414	4.82944	3.57344	0.683897	0.553087	0.017922	0.0855812
A_84_P12614	AT2G03270	ref|Arabidopsis thaliana putative DNA-binding protein (AT2G03270) mRNA, complete cds [NM_126378]	1030.38	1041.03	1077.91	1159.17	1300.71	1286.87	1049.77	1248.92	3.02109	3.09653	0.0135803	0.0855812
A_84_P565723	AT1G29760	ref|Arabidopsis thaliana Putative adipose-regulatory protein (Seipin) (AT1G29760) mRNA, complete cds [NM_102716]	388.926	398	407.789	444.414	495.954	530.214	398.238	490.194	2.60014	2.69037	0.022701	0.0866461
A_84_P860187	HSC70-1	ref|Arabidopsis thaliana heat shock 70kDa protein 1/8 (HSC70-1) mRNA, complete cds [NM_001125684]	15845.9	18148.8	15770.1	14637.1	12128.3	10742.6	16588.3	12502.7	4.2198	4.097	0.0416552	0.111338
A_84_P86609	AT1G22750	ref|Arabidopsis thaliana uncharacterized protein (AT1G22750) mRNA, complete cds [NM_102122]	825.513	817.334	854.918	764.859	789.458	824.333	832.589	792.883	2.92043	2.89921	0.12736	0.238619
A_84_P761741	UGT76E12	gb|Arabidopsis thaliana mRNA for unknown protein, complete cds, clone: RAFL16-86-M01 [AK117305]	87.5191	108.264	105.282	72.3758	109.984	112.56	100.355	98.3064	2.00154	1.99258	0.894559	0.931841
A_84_P520348	AT5G54220	ref|Arabidopsis thaliana defensin-like protein 69 (AT5G54220) mRNA, complete cds [NM_124802]	7.88009	7.02878	5.73453	13.3153	4.33179	7.60726	6.88113	8.41811	0.83766	0.925214	0.599356	0.715678
A_84_P187444	AT5G48500	ref|Arabidopsis thaliana uncharacterized protein (AT5G48500) mRNA, complete cds [NM_124226]	1695.42	1989.71	1875.26	1586.86	1875.79	1873.56	1853.46	1778.73	3.26798	3.25011	0.592369	0.709866
A_84_P790088	DI21	gb|AB04H01 AB Arabidopsis thaliana cDNA 5' similar to drought-induced protein, mRNA sequence [BE038835]	5.18627	6.50392	7.55514	3.1905	4.35086	3.72217	6.41511	3.75451	0.807204	0.574553	0.0251837	0.0890578
A_84_P810275	XW6	ref|Arabidopsis thaliana 40S ribosomal protein S2-1 (XW6) mRNA, complete cds [NM_104618]	48710.6	55859.1	56969.1	41268.6	40171.1	39416.9	53846.2	40285.5	4.73116	4.60515	0.00683476	0.0692703
A_84_P823491	AT5G57860	ref|Arabidopsis thaliana ubiquitin family protein (AT5G57860) mRNA, complete cds [NM_180875]	465.113	491.343	508.354	469.187	511.075	509.208	488.27	496.49	2.68866	2.69591	0.680902	0.782036
A_84_P845914	DET3	ref|Arabidopsis thaliana V-type proton ATPase subunit C (DET3) mRNA, complete cds [NM_101154]	1886.43	2111.96	2349.26	2298.95	2336.87	2139.18	2115.88	2258.33	3.32549	3.35379	0.386558	0.524902
A_84_P20796	AT1G18980	ref|Arabidopsis thaliana germin-like protein subfamily T member 2 (AT1G18980) mRNA, complete cds [NM_101755]	26.3277	31.3773	29.9225	16.7988	38.6878	39.7434	29.2092	31.7433	1.46552	1.50165	0.756392	0.838741
A_84_P712198	A_84_P712198	Unknown	5.19824	5.21758	4.34756	3.15975	3.84939	3.72956	4.92113	3.57957	0.692065	0.553831	0.0198332	0.0855812
A_84_P20686	AT5G54370	ref|Arabidopsis thaliana late embryogenesis abundant protein-like protein (AT5G54370) mRNA, complete cds [NM_124817]	5.19232	5.21624	4.33586	3.15238	3.8431	3.71362	4.91481	3.5697	0.691506	0.552631	0.0199764	0.0855812
A_84_P554123	AT1G50780	ref|Arabidopsis thaliana 2Fe-2S ferredoxin-like protein (AT1G50780) mRNA, complete cds [NM_103960]	5.18423	5.21308	4.32184	3.14355	3.83528	3.69508	4.90638	3.55797	0.690761	0.551202	0.0201408	0.0855812
A_84_P17435	BCAT4	ref|Arabidopsis thaliana putative branched-chain-amino-acid aminotransferase 4 (BCAT4) mRNA, complete cds [NM_112861]	48.0363	46.6347	30.9471	37.7982	28.5336	30.3459	41.8727	32.2259	1.62193	1.50821	0.192851	0.319348
A_84_P23706	AT1G30580	ref|Arabidopsis thaliana GTP-binding protein (AT1G30580) mRNA, complete cds [NM_102795]	6315.99	6726.45	7058.7	6576.96	6439.67	6608.55	6700.38	6541.73	3.8261	3.81569	0.512457	0.642416
A_84_P860718	TC396704	tc|Rep: F7H2.17 protein - Arabidopsis thaliana (Mouse-ear cress), partial (25%) [TC396704]	6.07524	5.21268	12.8731	6.80231	4.31963	5.93785	8.05368	5.6866	0.905994	0.754852	0.402353	0.539996
A_84_P757473	RAD51B	ref|Arabidopsis thaliana DNA repair protein RAD51-like 2 (RAD51B) mRNA, complete cds [NM_128416]	35.5411	42.7487	47.7653	33.1306	41.5203	37.7437	42.0184	37.4649	1.62344	1.57362	0.349111	0.488112
A_84_P11674	AT2G28940	ref|Arabidopsis thaliana protein kinase family protein (AT2G28940) mRNA, complete cds [NM_179797]	343.169	370.105	342.296	326.129	366.543	397.763	351.857	363.478	2.54637	2.56048	0.635001	0.745213
A_84_P785287	AT2G04795	gb|AV781489 RAFL2 Arabidopsis thaliana cDNA clone RAFL02-08-J17 3', mRNA sequence [AV781489]	4.4323	4.51609	3.66596	2.82991	3.45804	3.26302	4.20478	3.18366	0.623744	0.502926	0.035779	0.101767
A_84_P793013	TUA4	gb|AV524886 Arabidopsis thaliana aboveground organs two to six-week old Arabidopsis thaliana cDNA clone APD12c08R 5', mRNA sequence [AV524886]	9790.24	11042.7	9821.47	9204.22	8385.95	7376.95	10218.1	8322.37	4.00937	3.92025	0.0474308	0.12188
A_84_P277680	LBD20	ref|Arabidopsis thaliana LOB domain-containing protein 20 (LBD20) mRNA, complete cds [NM_111247]	5.71938	4.61462	3.79038	11.1167	6.203	8.54027	4.70813	8.61998	0.672848	0.935506	0.0623069	0.146809
A_84_P523086	AT3G16590	ref|Arabidopsis thaliana putative F-box protein (AT3G16590) mRNA, complete cds [NM_112532]	4.44961	4.50699	3.71736	2.84431	3.45215	4.09229	4.22465	3.46292	0.625791	0.539442	0.159142	0.279513
A_84_P801021	AT5G28500	ref|Arabidopsis thaliana uncharacterized protein (AT5G28500) mRNA, complete cds [NM_001203487]	183.646	174.171	162.054	155.774	164.72	141.73	173.29	154.074	2.23877	2.18773	0.103776	0.207899
A_84_P812497	TA29602_3702	tc|Rep: RuBisCO large subunit-binding protein subunit alpha, chloroplast precursor - Arabidopsis thaliana (Mouse-ear cress), partial (23%) [TC388351]	8674.06	9437.85	10107.4	9224.67	8625.17	8020.61	9406.43	8623.49	3.97342	3.93568	0.22112	0.35126
A_84_P585958	AT5G13620	ref|Arabidopsis thaliana uncharacterized protein (AT5G13620) mRNA, complete cds [NM_121365]	9.99825	7.90387	3.72133	3.26245	4.68978	3.29239	7.20782	3.74821	0.857804	0.573823	0.143411	0.259521
A_84_P790043	AIR12	gb|Arabidopsis thaliana Full-length cDNA Complete sequence from clone GSLTFB52ZE08 of Flowers and buds of strain col-0 of Arabidopsis thaliana (thale cress) [BX822613]	25.2459	38.6563	28.961	37.1892	40.4089	32.7202	30.9544	36.7728	1.49072	1.56553	0.272552	0.408936
A_84_P222086	AT4G16710	ref|Arabidopsis thaliana beta-1,4-N-acetylglucosaminyltransferase (AT4G16710) mRNA, complete cds [NM_117772]	649.871	738.819	760.014	580.904	715.063	727.53	716.235	674.499	2.85506	2.82898	0.510247	0.640479
A_84_P273130	AT5G04320	ref|Arabidopsis thaliana HAP1 N-terminal conserved region and shugoshin C terminus domain-containing protein (AT5G04320) mRNA, complete cds [NM_120514]	2795.06	2934.55	2836.74	2680.57	2845.97	2735.72	2855.45	2754.09	3.45567	3.43998	0.187419	0.313196
A_84_P241673	AT5G42220	ref|Arabidopsis thaliana ubiquitin family protein (AT5G42220) mRNA, complete cds [NM_123587]	3063.05	3233.76	2942.46	2919.07	3399.72	3334.34	3079.75	3217.71	3.48852	3.50755	0.46892	0.603843
A_84_P12886	CRK5	ref|Arabidopsis thaliana cysteine-rich receptor-like protein kinase 5 (CRK5) mRNA, complete cds [NM_179094]	5.41321	6.49458	9.21358	6.92785	6.4917	5.57003	7.04046	6.32986	0.847601	0.801394	0.585372	0.704258
A_84_P13926	AT5G02450	ref|Arabidopsis thaliana 60S ribosomal protein L36-3 (AT5G02450) mRNA, complete cds [NM_120323]	34672.9	39560.2	39097.6	30407.7	35014.3	35047.8	37776.9	33489.9	4.57723	4.52491	0.122061	0.231929
A_84_P22583	AT1G33110	ref|Arabidopsis thaliana MATE efflux family protein (AT1G33110) mRNA, complete cds [NM_103045]	439.732	496.178	396.705	340.598	354.814	283.387	444.205	326.266	2.64758	2.51357	0.0309811	0.0960067
A_84_P788026	GRF9	ref|Arabidopsis thaliana growth-regulating factor 9 (GRF9) mRNA, complete cds [NM_180107]	2217.86	2556.05	2565.49	2096.39	2523.92	2531.83	2446.47	2384.05	3.38854	3.37731	0.751163	0.834822
A_84_P707999	A_84_P707999	Unknown	4.5195	4.52553	4.17503	2.89527	3.46276	3.35675	4.40668	3.23826	0.644112	0.510312	0.00504042	0.060485
A_84_P287050	AT2G25410	ref|Arabidopsis thaliana RING-H2 finger protein ATL22 (AT2G25410) mRNA, complete cds [NM_128098]	4.58019	4.61785	6.05444	3.7552	5.58898	5.11554	5.08416	4.8199	0.706219	0.683038	0.736757	0.824173
A_84_P20058	ETC2	ref|Arabidopsis thaliana DNA binding / transcription factor (ETC2) mRNA, complete cds [NM_179814]	482.344	557.22	526.22	481.484	618.576	580.126	521.928	560.062	2.71761	2.74824	0.455928	0.591495
A_84_P827240	AT4G16710	ref|Arabidopsis thaliana beta-1,4-N-acetylglucosaminyltransferase (AT4G16710) mRNA, complete cds [NM_117772]	166.322	196.111	216.077	180.135	202.167	207.741	192.837	196.681	2.28519	2.29376	0.829577	0.889726
A_84_P16801	AT5G14260	ref|Arabidopsis thaliana Rubisco methyltransferase family protein (AT5G14260) mRNA, complete cds [NM_203049]	6959.19	7370.34	8180.73	9264.77	10439.2	11095.8	7503.42	10266.6	3.87526	4.01143	0.0127856	0.0855812
A_84_P851061	NP186777	tc|GB|AC012188.2|AAF43935.1 Contains similarity to MYB-Related Protein B from Gallus gallus gi|417333 and contains two Myb-like DNA-binding PF|00249 domains. [NP186777]	7.70545	4.56402	3.89995	2.85673	3.48701	3.41831	5.3898	3.25402	0.731573	0.51242	0.147244	0.26433
A_84_P19878	ENODL8	ref|Arabidopsis thaliana early nodulin-like protein 8 (ENODL8) mRNA, complete cds [NM_105139]	232.538	245.395	207.374	215.133	206.777	206.207	228.436	209.373	2.35876	2.32092	0.173671	0.296915
A_84_P24073	CYP81D1	ref|Arabidopsis thaliana cytochrome P450 CYP81D11 (CYP81D1) mRNA, complete cds [NM_113795]	4.59428	7.02911	6.21009	3.05409	3.44636	3.39868	5.94449	3.29971	0.774115	0.518476	0.0218983	0.0861502
A_84_P755951	TC391294	tc|Rep: Uncharacterized mitochondrial protein AtMg00300 - Arabidopsis thaliana (Mouse-ear cress), complete [TC391294]	88.3675	86.4533	47.8375	42.7756	55.2675	59.8145	74.2194	52.6192	1.87052	1.72114	0.201614	0.329076
A_84_P18051	AT1G47610	ref|Arabidopsis thaliana WD40 domain-containing protein (AT1G47610) mRNA, complete cds [NM_103654]	4.61011	4.60922	3.96254	2.94468	3.51607	3.4677	4.39396	3.30949	0.642856	0.519761	0.01855	0.0855812
A_84_P291084	NAC050	ref|Arabidopsis thaliana NAC domain containing protein 50 (NAC050) mRNA, complete cds [NM_202543]	701.985	759.553	750.969	758.993	866.938	829.394	737.502	818.442	2.86776	2.91299	0.0900438	0.188544
A_84_P20227	GRF7	ref|Arabidopsis thaliana 14-3-3-like protein GF14 nu (GRF7) mRNA, complete cds [NM_111119]	541.67	538.298	594.37	468.493	500.503	511.329	558.113	493.442	2.74672	2.69324	0.0438162	0.115155
A_84_P847448	BX838487	Unknown	4.65093	4.65126	7.21372	2.96484	3.54293	3.45102	5.50531	3.3196	0.740781	0.521086	0.0664713	0.153041
A_84_P606327	AT4G21705	ref|Arabidopsis thaliana pentatricopeptide repeat-containing protein (AT4G21705) mRNA, complete cds [NM_148369]	498.437	525.317	580.942	521.992	562.999	585.22	534.899	556.737	2.72827	2.74565	0.514179	0.643938
A_84_P797928	AT3G11060	ref|Arabidopsis thaliana uncharacterized protein (AT3G11060) mRNA, complete cds [NM_111943]	21.72	13.9217	15.2546	7.34006	11.9739	5.93105	16.9654	8.41499	1.22957	0.925054	0.0473654	0.121787
A_84_P596261	AT2G36835	ref|Arabidopsis thaliana uncharacterized protein (AT2G36835) mRNA, complete cds [NM_129239]	5158.01	5145.35	5676.77	6510.72	6797.78	6855.15	5326.71	6721.21	3.72646	3.82745	0.00243731	0.0459238
A_84_P813613	GAMMA-VPE	ref|Arabidopsis thaliana vacuolar-processing enzyme gamma-isozyme (GAMMA-VPE) mRNA, complete cds [NM_119448]	77.4408	65.8555	84.2567	92.2824	94.3735	84.786	75.851	90.4806	1.87996	1.95656	0.0747812	0.165684
A_84_P825924	TA41752_3702	Unknown	4.7332	4.81525	4.09626	3.00355	5.54231	3.57667	4.54824	4.04085	0.657843	0.606472	0.561144	0.683729
A_84_P16109	AT1G80870	ref|Arabidopsis thaliana protein kinase-like protein (AT1G80870) mRNA, complete cds [NM_106735]	1248.37	1357.56	1536.38	1466.35	1339.43	1384.18	1380.77	1396.65	3.14012	3.14509	0.871031	0.916802
A_84_P17140	MYC2	ref|Arabidopsis thaliana transcription factor MYC2 (MYC2) mRNA, complete cds [NM_102998]	1940.71	2043.8	1875.36	1415.7	1412.93	1444.17	1953.29	1424.27	3.29077	3.15359	0.000452824	0.026967
A_84_P769524	AT5G66816	ref|Arabidopsis thaliana uncharacterized protein (AT5G66816) mRNA, complete cds [NM_001126042]	4.78982	4.86038	4.70599	3.02921	5.2305	3.60546	4.7854	3.95506	0.679918	0.597153	0.277143	0.413782
(-)3xSLv1	NegativeControl		4.80956	4.80978	4.16326	3.03794	3.64333	3.63199	4.5942	3.43775	0.66221	0.536275	0.0170409	0.0855812
A_84_P513614	CAM5	ref|Arabidopsis thaliana calmodulin 5 (CAM5) mRNA, complete cds [NM_179765]	190.237	186.828	159.718	143.386	167.724	153.739	178.927	154.95	2.25268	2.19019	0.115397	0.223311
A_84_P541047	AT1G79100	ref|Arabidopsis thaliana putative arginine/serine-rich protein (AT1G79100) mRNA, complete cds [NM_106561]	9.10298	12.3769	10.5505	6.8067	15.5457	9.72462	10.6768	10.6923	1.02844	1.02907	0.995745	0.99741
A_84_P720051	AK221658	gb|Arabidopsis thaliana mRNA for hypothetical protein, complete cds, clone: RAFL09-50-N05 [AK221658]	113.281	134.671	149.065	158.162	200.867	189.659	132.339	182.896	2.12169	2.2622	0.0373502	0.103508
A_84_P61980	AT4G16580	ref|Arabidopsis thaliana putative protein phosphatase 2C 55 (AT4G16580) mRNA, complete cds [NM_117759]	1087.07	1186.29	1286.98	1636.59	1846.5	1878.68	1186.78	1787.26	3.07437	3.25219	0.00324926	0.0511488
A_84_P754788	AT1G74140	ref|Arabidopsis thaliana Rhomboid-related intramembrane serine protease family protein (AT1G74140) mRNA, complete cds [NM_001084351]	4.91199	4.9117	4.24223	3.08162	3.70601	3.69624	4.68864	3.49462	0.671047	0.5434	0.0171535	0.0855812
A_84_P18388	CYP71B37	ref|Arabidopsis thaliana cytochrome P450 71B37 (CYP71B37) mRNA, complete cds [NM_113540]	64.8136	61.0395	55.8048	37.0453	35.4805	40.5833	60.5526	37.703	1.78213	1.57638	0.00162901	0.0400172
A_84_P514782	AT4G13440	ref|Arabidopsis thaliana EF-hand, calcium binding motif-containing protein (AT4G13440) mRNA, complete cds [NM_117418]	4.95345	4.95263	4.27093	3.09845	3.73039	3.71893	4.72567	3.51592	0.674463	0.546039	0.0172591	0.0855812
A_84_P101576	NP231085	tc|GB|AB011485.1|BAB09269.1 contains similarity to non-LTR retroelement reverse transcriptase~gene_id:MXH1.8 [NP231085]	9.94119	21.5328	15.3182	3.01921	3.55415	3.60052	15.5974	3.39129	1.19305	0.530365	0.0219852	0.0861594
A_84_P764715	SCRL11	ref|Arabidopsis thaliana putative defensin-like protein 244 (SCRL11) mRNA, complete cds [NM_001036571]	12.5712	11.2029	9.50379	3.5566	9.51171	4.54305	11.0926	5.87045	1.04503	0.768672	0.0630799	0.148056
A_84_P17973	AT1G30990	ref|Arabidopsis thaliana ligand-binding bet-v-1 domain-containing protein (AT1G30990) mRNA, complete cds [NM_102837]	5.0149	5.01367	4.30896	3.12212	3.76592	3.74775	4.77918	3.54526	0.679353	0.549648	0.017531	0.0855812
A_84_P820904	AT4G02790	ref|Arabidopsis thaliana GTP-binding protein (AT4G02790) mRNA, complete cds [NM_116513]	2856.93	3006.03	3152.31	3444.87	3545.83	3375.73	3005.09	3455.48	3.47786	3.53851	0.010256	0.0831175
A_84_P539551	AT3G49305	ref|Arabidopsis thaliana uncharacterized protein (AT3G49305) mRNA, complete cds [NM_114790]	5.0527	5.93247	9.66761	3.13584	3.76414	3.67954	6.88426	3.52651	0.837857	0.547345	0.0784386	0.171384
A_84_P15137	sks12	ref|Arabidopsis thaliana protein SKU5 similar 12 (sks12) mRNA, complete cds [NM_104433]	5.07271	7.65836	8.9837	3.143	3.74109	3.69267	7.23826	3.52559	0.859634	0.547231	0.0332545	0.0986247
A_84_P20574	AT5G10830	ref|Arabidopsis thaliana S-adenosyl-L-methionine-dependent methyltransferase domain-containing protein (AT5G10830) mRNA, complete cds [NM_121121]	904.626	1000.02	964.449	644.195	714.981	723.016	956.365	694.064	2.98062	2.8414	0.00218531	0.0441282
A_84_P789949	AT1G09010	ref|Arabidopsis thaliana mannosylglycoprotein endo-beta-mannosidase subunit (AT1G09010) mRNA, complete cds [NM_100772]	701.939	762.033	790.945	670.472	813.957	846.387	751.639	776.939	2.87601	2.89039	0.695287	0.793069
A_84_P567310	AT5G47455	ref|Arabidopsis thaliana uncharacterized protein (AT5G47455) mRNA, complete cds [NM_180816]	147.067	152.078	151.808	107.158	116.085	116.148	150.318	113.13	2.17701	2.05358	0.000397201	0.0258674
A_84_P16531	ATSMC2	ref|Arabidopsis thaliana structural maintenance of chromosomes protein 2-2 (ATSMC2) mRNA, complete cds [NM_114614]	200.308	208.103	204.203	191.472	207.291	227.61	204.205	208.791	2.31007	2.31971	0.690224	0.788983
A_84_P578113	AT5G66990	ref|Arabidopsis thaliana RWP-RK domain-containing protein (AT5G66990) mRNA, complete cds [NM_126099]	5.15066	5.15178	4.36917	3.16563	3.83697	3.78086	4.89054	3.59448	0.689357	0.555637	0.0185347	0.0855812
A_84_P18050	AT1G21740	ref|Arabidopsis thaliana uncharacterized protein (AT1G21740) mRNA, complete cds [NM_102023]	1194.42	1273.18	1176.84	1096.67	1255.92	1247.66	1214.81	1200.08	3.08451	3.07921	0.817074	0.881048
A_84_P793091	AT1G05960	gb|AV535948 Arabidopsis thaliana flower buds Columbia Arabidopsis thaliana cDNA clone FB105a07F 3', mRNA sequence [AV535948]	26.6441	16.671	21.8115	11.5559	18.987	23.421	21.7089	17.988	1.33664	1.25498	0.455015	0.590519
A_84_P10696	AY099820	gb|Arabidopsis thaliana putative disease resistance protein (At2g24160) mRNA, complete cds [AY099820]	12.1783	26.2495	24.9933	28.1429	30.519	37.175	21.1404	31.9456	1.32511	1.50441	0.108478	0.214286
A_84_P13092	AT5G46450	ref|Arabidopsis thaliana TIR-NBS-LRR class disease resistance protein (AT5G46450) mRNA, complete cds [NM_124015]	214.089	196.448	213.371	337.065	310.037	305.09	207.969	317.397	2.318	2.5016	0.000678142	0.0301043
A_84_P738263	HAM1	ref|Arabidopsis thaliana scarecrow-like protein 27 (HAM1) mRNA, complete cds [NM_130079]	203.301	208.375	217.265	194.831	171.83	182.562	209.647	183.074	2.32149	2.26263	0.0270819	0.0911752
A_84_P11459	AT1G63600	ref|Arabidopsis thaliana cysteine-rich repeat secretory protein 4 (AT1G63600) mRNA, complete cds [NM_105038]	5.1923	5.20538	4.35546	3.16287	3.84804	3.74348	4.91771	3.5848	0.691763	0.554464	0.0194664	0.0855812
A_84_P209748	AT1G01490	ref|Arabidopsis thaliana heavy-metal-associated domain-containing protein (AT1G01490) mRNA, complete cds [NM_100031]	1323.07	1172.85	1216.14	1259.42	1231.12	1389.89	1237.35	1293.48	3.09249	3.11176	0.444354	0.580474
A_84_P19403	AT3G55230	ref|Arabidopsis thaliana disease resistance-responsive, dirigent domain-containing protein (AT3G55230) mRNA, complete cds [NM_115381]	20.7337	22.5117	20.3354	25.678	22.123	15.4466	21.1936	21.0826	1.3262	1.32392	0.972905	0.982886
A_84_P13518	JMT	ref|Arabidopsis thaliana jasmonic acid carboxyl methyltransferase (JMT) mRNA, complete cds [NM_101820]	72.2565	73.5875	72.7163	83.3552	114.942	96.0626	72.8534	98.1199	1.86245	1.99176	0.0513217	0.128583
A_84_P869955	AT3G07000	ref|Arabidopsis thaliana cysteine/histidine-rich C1 domain-containing protein (AT3G07000) mRNA, complete cds [NM_111580]	5.47479	5.38872	9.51359	11.4136	9.63013	6.12754	6.79237	9.05708	0.832021	0.956988	0.334272	0.473587
A_84_P750016	A_84_P750016	Unknown	5.16055	5.19458	4.29198	3.12478	3.81331	3.65792	4.88237	3.532	0.688631	0.548021	0.020207	0.0855812
A_84_P257710	AT5G38380	ref|Arabidopsis thaliana uncharacterized protein (AT5G38380) mRNA, complete cds [NM_180773]	1193.45	1260.67	1212.82	1318.14	1423.06	1451.52	1222.32	1397.57	3.08718	3.14537	0.0178926	0.0855812
A_84_P132155	AT4G02790	ref|Arabidopsis thaliana GTP-binding protein (AT4G02790) mRNA, complete cds [NM_116513]	7523.2	7703.47	7692.98	8942.82	9280.58	9694.9	7639.88	9306.1	3.88309	3.96877	0.00177956	0.041376
A_84_P785142	AT1G05070	gb|Arabidopsis thaliana Full-length cDNA Complete sequence from clone GSLTLS71ZF07 of Adult vegetative tissue of strain col-0 of Arabidopsis thaliana (thale cress) [BX815564]	5.10519	5.15503	7.22043	3.13549	3.7669	3.52518	5.82688	3.47586	0.765436	0.541062	0.0310297	0.0960519
A_84_P822887	AT2G47690	ref|Arabidopsis thaliana NADH dehydrogenase (ubiquinone) Fe-S protein 5 (AT2G47690) mRNA, complete cds [NM_001125070]	3157.7	3470.7	3509.01	2999.97	3508.1	3380.27	3379.14	3296.12	3.52881	3.518	0.682927	0.78359
A_84_P21812	SHY2	ref|Arabidopsis thaliana auxin-responsive protein IAA3 (SHY2) mRNA, complete cds [NM_100305]	204.7	258.024	226.784	210.904	238.765	164.025	229.836	204.565	2.36142	2.31083	0.398073	0.53568
A_84_P22443	AT1G62790	ref|Arabidopsis thaliana bifunctional inhibitor/lipid-transfer protein/seed storage 2S albumin-like protein (AT1G62790) mRNA, complete cds [NM_179506]	1119.14	1192.12	1092.44	995.036	1092.19	967.938	1134.56	1018.39	3.05483	3.00791	0.0729981	0.162988
A_84_P543484	AT4G33280	ref|Arabidopsis thaliana B3 domain-containing protein REM16 (AT4G33280) mRNA, complete cds [NM_119482]	109.924	107.22	102.214	138.061	135.867	145.676	106.453	139.868	2.02716	2.14572	0.000861732	0.0325936
A_84_P807987	TA27278_3702	tc|Rep: NADH dehoydrogenase - Arabidopsis thaliana (Mouse-ear cress), partial (70%) [TC389855]	50048	53828.9	54909.5	45084.2	47141.2	47228.3	52928.8	46484.6	4.72369	4.66731	0.0168319	0.0855812
A_84_P12888	CORI3	ref|Arabidopsis thaliana cystine lyase (CORI3) mRNA, complete cds [NM_179099]	823.376	983.389	702.096	445.671	543.268	499.5	836.287	496.146	2.92236	2.69561	0.0168814	0.0855812
A_84_P730517	TC362432	tc|AAC97420.1 - Arabidopsis thaliana (Mouse-ear cress), complete [TC362432]	4.45284	4.49654	3.70214	2.84786	3.44349	3.27843	4.21717	3.18993	0.625021	0.503781	0.0304582	0.0954122
A_84_P249405	AT1G50890	ref|Arabidopsis thaliana armadillo/beta-catenin-like repeat-containing protein (AT1G50890) mRNA, complete cds [NM_103969]	365.488	356.117	335.748	340.322	365.616	400.013	352.451	368.65	2.5471	2.56661	0.450651	0.586142
A_84_P16670	PPT1	ref|Arabidopsis thaliana polyprenyltransferase 1 (PPT1) mRNA, complete cds [NM_179100]	319.145	361.423	387.604	342.473	343.647	340.058	356.057	342.059	2.55152	2.5341	0.521996	0.650693
A_84_P810776	TA28705_3702	Unknown	14.4917	12.389	13.7242	5.41685	7.6876	6.71188	13.535	6.60545	1.13146	0.819902	0.00153079	0.0390325
A_84_P531549	AT3G49150	ref|Arabidopsis thaliana FBD and preprotein translocase YidC domain-containing protein (AT3G49150) mRNA, complete cds [NM_114774]	6.09345	7.00995	3.79983	8.89448	11.485	4.68022	5.63441	8.35324	0.750849	0.921855	0.284282	0.421347
A_84_P575328	AT5G47600	ref|Arabidopsis thaliana heat shock protein 14.7 (AT5G47600) mRNA, complete cds [NM_124133]	165.982	158.735	108.413	100.391	79.4248	78.938	144.377	86.2513	2.1595	1.93577	0.04031	0.108892
A_84_P19965	RPL34	ref|Arabidopsis thaliana 60S ribosomal protein L34-2 (RPL34) mRNA, complete cds [NM_105630]	53609.6	61404.5	66975.7	55167.7	59504.6	61943	60663.3	58871.8	4.78293	4.76991	0.701774	0.798086
A_84_P823957	TA39336_3702	Unknown	4.49507	4.5044	3.79005	2.87977	3.44745	3.33432	4.26317	3.22052	0.629733	0.507925	0.02371	0.0875048
A_84_P21188	CYP72A8	ref|Arabidopsis thaliana cytochrome P450, family 72, subfamily A, polypeptide 8 (CYP72A8) mRNA, complete cds [NM_112323]	14.9161	15.7408	15.5468	10.2859	14.2125	13.263	15.4012	12.5871	1.18756	1.09993	0.0804163	0.174225
A_84_P859203	RBL2	ref|Arabidopsis thaliana rhomboid -like 2 (RBL2) mRNA, complete cds [NM_104990]	212.16	222.291	241.364	264.167	233.097	221.978	225.271	239.747	2.35271	2.37975	0.396366	0.534291
A_84_P16261	PTP1	ref|Arabidopsis thaliana tyrosine phosphatase 1 (PTP1) mRNA, complete cds [NM_202398]	1330.71	1538.21	1567.72	1305.95	1393.57	1414.36	1478.88	1371.29	3.16993	3.13713	0.257942	0.392538
A_84_P760409	A_84_P760409	Unknown	4.52367	4.52641	3.8427	2.89756	3.4613	3.37248	4.29759	3.24378	0.633225	0.511051	0.0213519	0.0858154
A_84_P859484	AT1G68580	ref|Arabidopsis thaliana agenet domain-containing protein / bromo-adjacent homology (BAH) domain-containing protein (AT1G68580) mRNA, complete cds [NM_179531]	87.6672	86.6317	107.826	113.813	123.721	111.682	94.0416	116.405	1.97332	2.06597	0.0461522	0.119488
A_84_P19456	CRK37	ref|Arabidopsis thaliana cysteine-rich receptor-like protein kinase 37 (CRK37) mRNA, complete cds [NM_116688]	4.54115	4.54153	3.87184	2.90757	3.47081	3.39443	4.31818	3.2576	0.6353	0.512898	0.020327	0.0855812
A_84_P18928	AT1G77020	ref|Arabidopsis thaliana DNAJ heat shock N-terminal domain-containing protein (AT1G77020) mRNA, complete cds [NM_106353]	390.276	388.059	418.373	302.39	302.119	311.16	398.903	305.223	2.60087	2.48462	0.000780009	0.0316837
A_84_P20984	BGLU11	ref|Arabidopsis thaliana beta glucosidase 11 (BGLU11) mRNA, complete cds [NM_202017]	7.63422	4.56007	3.91859	5.6375	3.48262	3.98305	5.37096	4.36772	0.730052	0.640255	0.489152	0.622001
A_84_P12777	MEE40	ref|Arabidopsis thaliana pentatricopeptide repeat-containing protein (MEE40) mRNA, complete cds [NM_115230]	2234.06	2584.24	2723.65	2345.84	2689.83	2654.01	2513.98	2563.23	3.40036	3.40879	0.800137	0.869793
A_84_P846284	A_84_P846284	Unknown	4.58348	4.58177	3.93085	2.93022	3.49652	3.44028	4.36537	3.28901	0.640021	0.517065	0.0188762	0.0855812
A_84_P150568	AT1G47780	ref|Arabidopsis thaliana estrase/lipase domain-containing protein (AT1G47780) mRNA, complete cds [NM_103672]	4.59552	4.59373	3.947	2.93642	3.50417	3.45303	4.37875	3.29787	0.64135	0.518234	0.0185556	0.0855812
A_84_P24153	AT3G60210	ref|Arabidopsis thaliana GroES-like family protein (AT3G60210) mRNA, complete cds [NM_115884]	8278.14	9233.38	9801.41	8409.01	9121.88	9256.49	9104.31	8929.13	3.95925	3.95081	0.751494	0.834995
A_84_P22714	HAP13	ref|Arabidopsis thaliana AP-1 complex subunit mu (HAP13) mRNA, complete cds [NM_104761]	2433.14	2652.39	2785.21	2696.59	2912.01	2816.06	2623.58	2808.22	3.41889	3.44843	0.198953	0.326077
A_84_P147628	AT1G20770	ref|Arabidopsis thaliana uncharacterized protein (AT1G20770) mRNA, complete cds [NM_101929]	1644.06	1733.09	1756.35	1454.28	1632.53	1551.72	1711.16	1546.17	3.23329	3.18926	0.0559673	0.136487
A_84_P288754	AY062586	gb|Arabidopsis thaliana Unknown protein (T7F6.15; At2g38980) mRNA, complete cds [AY062586]	69.6454	75.9048	83.2686	77.5636	84.9002	84.6709	76.273	82.3782	1.88237	1.91581	0.256431	0.390811
A_84_P799422	AT3G18420	gb|AV440822 Arabidopsis thaliana above-ground organ two to six-week old Arabidopsis thaliana cDNA clone APZ10f01_f 3', mRNA sequence [AV440822]	51.5854	41.1009	40.3021	28.8794	31.856	42.0811	44.3295	34.2722	1.64669	1.53494	0.136207	0.250442
A_84_P17853	AT5G55840	ref|Arabidopsis thaliana pentatricopeptide repeat-containing protein (AT5G55840) mRNA, complete cds [NM_124966]	85.6898	88.4576	109.313	118.941	135.017	126.705	94.4869	126.888	1.97537	2.10342	0.0210361	0.0856072
A_84_P798145	EG485283	gb|AYASQ45TR pooled cDNA populations Arabidopsis thaliana cDNA, mRNA sequence [EG485283]	4.69906	4.69739	4.0624	2.98665	3.57046	3.54696	4.48628	3.36802	0.651887	0.527375	0.0172291	0.0855812
A_84_P84109	TC377972	tc|Rep: Chromosome chr18 scaffold_1, whole genome shotgun sequence - Vitis vinifera (Grape), partial (28%) [TC377972]	7.18799	4.93624	8.33247	19.1779	11.8443	8.15957	6.8189	13.0606	0.833714	1.11596	0.139273	0.254299
A_84_P768007	AT5G36228	ref|Arabidopsis thaliana nucleic acid binding / zinc ion binding protein (AT5G36228) mRNA, complete cds [NM_001036896]	4.73424	4.73396	4.53887	3.00289	3.59381	3.56455	4.66902	3.38708	0.669226	0.529826	0.00321593	0.0509536
A_84_P822739	TA38035_3702	tc|Rep: Serine carboxypeptidase-like 40 precursor - Arabidopsis thaliana (Mouse-ear cress), complete [TC365633]	5.57193	4.75132	4.11367	3.48951	3.60464	3.58937	4.81231	3.56117	0.682353	0.551593	0.0418225	0.111624
A_84_P841765	NP229959	tc|GB|AC000107.2|AAF98190.1 F17F8.20 [NP229959]	4.77136	4.77022	4.12991	3.01966	3.61655	3.60266	4.55716	3.41296	0.658695	0.533131	0.0169552	0.0855812
A_84_P829061	AT5G20660	ref|Arabidopsis thaliana vacuolar protein / peptidase dimerization domain-containing protein (AT5G20660) mRNA, complete cds [NM_122073]	119.551	115.931	107.757	92.3116	133.649	136.285	114.413	120.749	2.05847	2.08188	0.687887	0.787344
A_84_P23791	RTL1	ref|Arabidopsis thaliana RNAse THREE-like protein 1 (RTL1) mRNA, complete cds [NM_106713]	880.497	813.498	933.749	911.316	870.024	811.444	875.915	864.261	2.94246	2.93665	0.809575	0.875564
A_84_P805152	PSBR	ref|Arabidopsis thaliana photosystem II subunit R (PSBR) mRNA, complete cds [NM_106555]	51409.4	53277	59177.1	52603.4	55165.8	52853	54621.2	53540.7	4.73736	4.72868	0.685439	0.785394
A_84_P854170	PAPS2	ref|Arabidopsis thaliana poly(A) polymerase 2 (PAPS2) mRNA, complete cds [NM_001036340]	656.418	738.088	702.797	830.107	1000.84	1042.18	699.101	957.709	2.84454	2.98123	0.0200597	0.0855812
A_84_P820862	AT5G45420	ref|Arabidopsis thaliana duplicated SANT DNA-binding domain-containing protein (AT5G45420) mRNA, complete cds [NM_123910]	1303.98	1393.99	1526.46	1476.85	1413.63	1354.54	1408.15	1415	3.14865	3.15076	0.930257	0.954996
A_84_P590126	AT3G22540	ref|Arabidopsis thaliana uncharacterized protein (AT3G22540) mRNA, complete cds [NM_113153]	218.399	227.513	214.299	431.938	547.829	472.885	220.07	484.218	2.34256	2.68504	0.00150547	0.0387136
A_84_P838169	PIS2	ref|Arabidopsis thaliana putative CDP-diacylglycerol--inositol 3-phosphatidyltransferase 2 (PIS2) mRNA, complete cds [NM_001204026]	1524.02	1446.47	1474.6	1589.95	1509.4	1601.32	1481.7	1566.89	3.17076	3.19504	0.0813239	0.175588
A_84_P824205	TA39693_3702	Unknown	5.68424	10.1548	6.47017	9.08455	10.7343	14.845	7.43639	11.5546	0.871362	1.06276	0.134299	0.247915
A_84_P841627	AT3G17830	ref|Arabidopsis thaliana molecular chaperone Hsp40/DnaJ family protein (AT3G17830) mRNA, complete cds [NM_112664]	720.151	748.62	788.386	630.531	620.337	613.241	752.386	621.369	2.87644	2.79335	0.00302921	0.0496577
A_84_P754651	AT1G65484	ref|Arabidopsis thaliana uncharacterized protein (AT1G65484) mRNA, complete cds [NM_001124078]	6.11796	6.6164	5.14037	3.07865	3.70105	3.70633	5.95824	3.49534	0.775118	0.54349	0.00688342	0.0694549
A_84_P765437	AT4G35263	ref|Arabidopsis thaliana uncharacterized protein (AT4G35263) mRNA, complete cds [NM_001125648]	4.99543	4.99266	4.2942	3.11337	3.75164	3.73441	4.76076	3.53314	0.677677	0.548161	0.0173708	0.0855812
A_84_P796278	A_84_P796278	Unknown	5.01576	5.01335	4.30725	3.1208	3.76343	3.74407	4.77878	3.54277	0.679317	0.549343	0.0174519	0.0855812
A_84_P50780	AT5G67370	ref|Arabidopsis thaliana uncharacterized protein (AT5G67370) mRNA, complete cds [NM_126137]	1578	1496.65	1359.53	1512.01	1466.82	1234	1478.06	1404.28	3.16969	3.14745	0.528979	0.656756
A_84_P827514	AT1G79910	ref|Arabidopsis thaliana Regulator of Vps4 activity in the MVB pathway protein (AT1G79910) mRNA, complete cds [NM_106640]	17.9397	19.9725	18.0924	11.1251	8.13947	7.91644	18.6682	9.06033	1.2711	0.957144	0.00142114	0.0381261
A_84_P766274	EMB3012	ref|Arabidopsis thaliana protein embryo defective 3012 (EMB3012) mRNA, complete cds [NM_123412]	2067.88	2042.41	1721.83	1596.85	1583.46	1585.49	1944.04	1588.6	3.2887	3.20101	0.0332201	0.0985925
A_84_P850443	TC370874	tc|Rep: F6F9.27 protein - Arabidopsis thaliana (Mouse-ear cress), complete [TC370874]	5.09007	5.15311	4.37575	3.14664	5.28041	4.81416	4.87297	4.41374	0.687794	0.644807	0.544327	0.670207
A_84_P596406	AT3G43550	ref|Arabidopsis thaliana GDSL esterase/lipase (AT3G43550) mRNA, complete cds [NM_114223]	11.3996	16.2618	13.9743	10.3788	19.7961	29.9976	13.8786	20.0575	1.14235	1.30228	0.349445	0.488455
A_84_P546611	AT3G29300	ref|Arabidopsis thaliana uncharacterized protein (AT3G29300) mRNA, complete cds [NM_113855]	29.4906	40.1676	41.2733	20.3981	22.8477	20.1152	36.9772	21.1204	1.56793	1.3247	0.0147016	0.0855812
A_84_P795100	EIF4E	gb|BP625456 RAFL17 Arabidopsis thaliana cDNA clone RAFL17-43-O03 3', mRNA sequence [BP625456]	14.1513	19.2058	19.9719	17.1482	14.1025	11.1066	17.7763	14.1191	1.24984	1.14981	0.221089	0.351251
A_84_P593269	AT3G42770	ref|Arabidopsis thaliana putative F-box/LRR-repeat protein (AT3G42770) mRNA, complete cds [NM_114145]	5.14838	5.14851	4.36282	3.16238	3.83201	3.77238	4.88657	3.58893	0.689004	0.554964	0.0185033	0.0855812
A_84_P107652	AUX1	ref|Arabidopsis thaliana auxin transporter protein 1 (AUX1) mRNA, complete cds [NM_129368]	865.724	825.483	952.956	993.106	970.437	955.134	881.388	972.892	2.94517	2.98806	0.0799057	0.17346
A_84_P18196	GSTF8	ref|Arabidopsis thaliana glutathione S-transferase 6 (GSTF8) mRNA, complete cds [NM_180148]	2952.63	3137.39	3084.08	3188.18	3468.82	3222.79	3058.03	3293.27	3.48544	3.51763	0.0865344	0.183311
A_84_P15017	ACA8	ref|Arabidopsis thaliana alpha carbonic anhydrase 8 (ACA8) mRNA, complete cds [NM_125016]	5.17627	5.18071	4.362	3.16496	3.84201	3.76001	4.90632	3.58899	0.690756	0.554973	0.0189501	0.0855812
A_84_P541342	AT3G61560	ref|Arabidopsis thaliana reticulon-like protein B6 (AT3G61560) mRNA, complete cds [NM_001035836]	532.246	579.37	533.072	455.72	529.743	487.651	548.229	491.038	2.73896	2.69112	0.0970437	0.198458
A_84_P20682	CLPX	ref|Arabidopsis thaliana CLP protease regulatory subunit X (CLPX) mRNA, complete cds [NM_124714]	3948.29	4378.51	4628.95	5049.85	5704.43	6008	4318.58	5587.43	3.63534	3.74721	0.0213621	0.0858154
A_84_P583222	AT4G36925	ref|Arabidopsis thaliana uncharacterized protein (AT4G36925) mRNA, complete cds [NM_148405]	174.439	184.846	170.834	137.405	167.911	158.711	176.707	154.676	2.24725	2.18942	0.091506	0.190715
A_84_P198054	AT4G32920	ref|Arabidopsis thaliana glycine-rich protein (AT4G32920) mRNA, complete cds [NM_119446]	51.0878	58.2241	45.9834	37.7175	51.1021	46.4301	51.7651	45.0832	1.71404	1.65402	0.275156	0.411591
A_84_P23760	CPSF73-I	ref|Arabidopsis thaliana cleavage and polyadenylation specificity factor subunit 3-I (CPSF73-I) mRNA, complete cds [NM_104782]	1818.9	1969.53	1978.11	1894.05	1875.52	1896.37	1922.18	1888.65	3.28379	3.27615	0.554974	0.678874
A_84_P798077	EF183044	gb|Arabidopsis thaliana clone asmbl_11795 unknown mRNA sequence [EF183044]	5.17243	5.19658	4.31173	3.13749	3.82313	3.68409	4.89358	3.54824	0.689627	0.550012	0.0198883	0.0855812
A_84_P150678	AT5G06610	ref|Arabidopsis thaliana uncharacterized protein (AT5G06610) mRNA, complete cds [NM_120744]	48.9857	60.5053	59.596	35.8604	36.362	34.974	56.3623	35.7321	1.75099	1.55306	0.00517029	0.0610516
A_84_P263540	AT3G06660	ref|Arabidopsis thaliana PAPA-1-like and zinc finger-HIT domain-containing protein (AT3G06660) mRNA, complete cds [NM_111546]	1919.78	1996.08	1853.3	1989.61	2210.01	2054.37	1923.05	2084.66	3.28399	3.31904	0.104821	0.209326
A_84_P18645	AT1G27210	ref|Arabidopsis thaliana armadillo/beta-catenin-like repeat-containing protein (AT1G27210) mRNA, complete cds [NM_102483]	1219.47	1213.74	1415.48	1380.1	1289.81	1321.87	1282.9	1330.59	3.10819	3.12405	0.540598	0.667067
A_84_P12654	AT3G07670	ref|Arabidopsis thaliana rubisco methyltransferase-like protein (AT3G07670) mRNA, complete cds [NM_111646]	2758.05	3003.93	3037.78	2909.07	3377.43	3340.18	2933.25	3208.9	3.46735	3.50636	0.188815	0.314734
A_84_P789973	EG457990	gb|AYAWH62TF pooled cDNA populations Arabidopsis thaliana cDNA, mRNA sequence [EG457990]	698.149	710.23	603.179	521.625	564.544	639.94	670.519	575.37	2.82641	2.75995	0.120683	0.23022
A_84_P797556	EG457338	gb|AYAVW60TF pooled cDNA populations Arabidopsis thaliana cDNA, mRNA sequence [EG457338]	74.3862	87.4836	73.9402	69.6258	67.3089	65.8871	78.6033	67.6073	1.89544	1.82999	0.0740178	0.164494
A_84_P761961	EG431983	gb|AYALC59TF pooled cDNA populations Arabidopsis thaliana cDNA, mRNA sequence [EG431983]	5.48437	4.50586	3.65244	3.38375	3.44794	3.251	4.54756	3.36089	0.657778	0.526455	0.0897254	0.188092
(+)E1A_r60_3	E1A_r60_3		1032.23	1068.54	1025.22	2960.51	3484.11	3598.24	1042	3347.62	3.01787	3.52474	0.000303574	0.0238532
A_84_P23203	AT3G59290	ref|Arabidopsis thaliana clathrin interactor EPSIN 3 (AT3G59290) mRNA, complete cds [NM_115791]	64.9624	67.7617	54.7415	36.8174	44.7126	39.8504	62.4885	40.4601	1.7958	1.60703	0.00856432	0.0763194
A_84_P760484	AT3G43682	ref|Arabidopsis thaliana uncharacterized protein (AT3G43682) mRNA, complete cds [NM_148826]	7.84206	4.57927	3.6766	3.55027	5.51296	3.26198	5.36598	4.1084	0.729649	0.613673	0.434539	0.570917
A_84_P23263	UPL5	ref|Arabidopsis thaliana E3 ubiquitin-protein ligase UPL5 (UPL5) mRNA, complete cds [NM_117327]	387.094	394.325	403.709	486.815	530.737	542.23	395.042	519.927	2.59664	2.71594	0.0020642	0.0434288
A_84_P829634	AT1G17520	ref|Arabidopsis thaliana Homeodomain-like/winged-helix DNA-binding protein (AT1G17520) mRNA, complete cds [NM_101614]	244.145	257.733	280.405	279.664	256.388	258.276	260.761	264.776	2.41624	2.42288	0.771915	0.849851
A_84_P524103	AT1G36745	ref|Arabidopsis thaliana uncharacterized protein (AT1G36745) mRNA, complete cds [NM_148514]	4.45064	4.53568	3.70329	2.84688	4.49956	3.27601	4.22987	3.54082	0.626327	0.549103	0.286903	0.424214
A_84_P209398	NP456849	tc|GB|AC002505.3|AAC14510.1 En/Spm-like transposon protein [Arabidopsis thaliana] [NP456849]	4.45533	4.48722	3.71279	2.85081	3.43554	3.28145	4.21845	3.18927	0.625153	0.503691	0.0286825	0.0932391
A_84_P94769	FLA16	ref|Arabidopsis thaliana fasciclin-like arabinogalactan protein 16 (FLA16) mRNA, complete cds [NM_179922]	4129.49	4105.43	3620.71	3185.22	3813.59	3833.28	3951.88	3610.7	3.5968	3.55759	0.274591	0.411038
A_84_P858164	AT5G57565	ref|Arabidopsis thaliana protein kinase family protein (AT5G57565) mRNA, complete cds [NM_001203632]	107.727	96.4086	93.5689	114.862	111.012	112.806	99.2349	112.893	1.99666	2.05267	0.0377031	0.104115
A_84_P15332	SNF7.2	ref|Arabidopsis thaliana vacuolar protein sorting-associated protein 32-1 (SNF7.2) mRNA, complete cds [NM_127541]	1595.71	1677.13	1848.21	1564.65	1661.38	1707.45	1707.02	1644.49	3.23224	3.21603	0.505041	0.635889
A_84_P22451	AT5G06670	ref|Arabidopsis thaliana kinesin heavy chain-like protein (AT5G06670) mRNA, complete cds [NM_120750]	714.874	701.707	706.814	797.269	836.103	822.931	707.798	818.768	2.84991	2.91316	0.00076733	0.0315436
A_84_P751321	A_84_P751321	Unknown	11.9886	4.49181	3.76654	2.75539	3.43781	3.31557	6.74898	3.16959	0.829238	0.501003	0.246129	0.379376
A_84_P13357	AT1G60900	ref|Arabidopsis thaliana Splicing factor U2af large subunit B (AT1G60900) mRNA, complete cds [NM_104771]	923.959	962.035	1064.62	1031.84	1035.12	1084.49	983.54	1050.49	2.99279	3.02139	0.213738	0.342878
A_84_P20654	AT5G45640	ref|Arabidopsis thaliana Subtilisin-like serine endopeptidase family protein (AT5G45640) mRNA, complete cds [NM_123932]	4.4921	4.49805	3.7902	2.87799	3.44144	3.33172	4.26012	3.21705	0.629421	0.507458	0.0231955	0.087039
A_84_P286620	AT4G33940	ref|Arabidopsis thaliana RING/U-box domain-containing protein (AT4G33940) mRNA, complete cds [NM_119554]	1295.08	1314.49	1307.93	1612	1776.88	1739.46	1305.84	1709.45	3.11589	3.23286	0.00130208	0.03758
A_84_P510716	NP281505	tc|GB|AC025417.4|AAF88083.1 T12C24.20 [NP281505]	4.50552	4.50881	3.81575	2.88649	3.44828	3.34995	4.27669	3.22824	0.631108	0.508966	0.0220319	0.0861996
A_84_P568873	TC377841	tc|Rep: Chromosome chr18 scaffold_1, whole genome shotgun sequence - Vitis vinifera (Grape), partial (11%) [TC377841]	12.9769	18.5552	7.76921	13.7774	15.0284	10.5991	13.1004	13.135	1.11729	1.11843	0.992343	0.995045
A_84_P862135	BP654252	Unknown	4.68666	4.52136	6.32188	3.81807	3.45617	3.32318	5.17663	3.53247	0.714047	0.548079	0.0502753	0.126865
A_84_P248505	AT3G07620	ref|Arabidopsis thaliana putative glycosyltransferase (AT3G07620) mRNA, complete cds [NM_111641]	4.57507	4.529	3.8573	3.58723	3.46101	3.3811	4.32046	3.47645	0.63553	0.541136	0.0243912	0.0883034
A_84_P70724	ELO1	ref|Arabidopsis thaliana elongator complex protein 4 (ELO1) mRNA, complete cds [NM_001161134]	559.343	642.411	663.188	537.871	630.39	677.55	621.647	615.27	2.79354	2.78907	0.908066	0.941
A_84_P846600	AT3G11130	ref|Arabidopsis thaliana Clathrin, heavy chain (AT3G11130) mRNA, complete cds [NM_111950]	10417.5	11136.5	10946.5	13203	13444.4	14600.1	10833.5	13749.2	4.03477	4.13828	0.00376278	0.0540894
A_84_P21148	AT3G08910	ref|Arabidopsis thaliana DnaJ domain-containing protein (AT3G08910) mRNA, complete cds [NM_111725]	228.337	281.44	272.987	186.466	224.803	235.011	260.921	215.426	2.41651	2.3333	0.108977	0.2149
A_84_P257420	SYP71	ref|Arabidopsis thaliana syntaxin-71 (SYP71) mRNA, complete cds [NM_111809]	9605.28	10144.9	9763.91	11359.3	11882.9	11980.3	9838.02	11740.8	3.99291	4.0697	0.00161475	0.039853
A_84_P765082	BX827411	gb|Arabidopsis thaliana Full-length cDNA Complete sequence from clone GSLTLS51ZE09 of Adult vegetative tissue of strain col-0 of Arabidopsis thaliana (thale cress) [BX827411]	43.4924	38.2574	42.8288	41.386	47.2423	59.6001	41.5262	49.4095	1.61832	1.69381	0.233007	0.364681
A_84_P572206	AT2G41945	ref|Arabidopsis thaliana uncharacterized protein (AT2G41945) mRNA, complete cds [NM_201934]	549.706	585.275	609.954	515.178	610.755	565.247	581.645	563.727	2.76466	2.75107	0.612595	0.726809
A_84_P505629	AT2G24310	ref|Arabidopsis thaliana uncharacterized protein (AT2G24310) mRNA, complete cds [NM_127993]	427.208	494.011	510.172	405.373	492.617	469.106	477.13	455.699	2.67864	2.65868	0.587528	0.706058
A_84_P16303	AT1G21090	ref|Arabidopsis thaliana cupredoxin-like protein (AT1G21090) mRNA, complete cds [NM_101963]	2212.35	2420.9	2263.68	1972.52	2286.62	2256.86	2298.98	2172	3.36153	3.33686	0.342991	0.482416
A_84_P839890	KUP7	ref|Arabidopsis thaliana Potassium transporter 7 (KUP7) mRNA, complete cds [NM_120977]	30.6065	37.9783	33.5469	28.188	43.9055	37.4996	34.0439	36.531	1.53204	1.56266	0.647603	0.755545
A_84_P848437	PGSIP5	ref|Arabidopsis thaliana plant glycogenin-like starch initiation protein 5 (PGSIP5) mRNA, complete cds [NM_100770]	4.6502	4.64743	4.01283	2.96245	3.53678	3.50452	4.43682	3.33458	0.647072	0.523041	0.0174594	0.0855812
A_84_P790201	EU419776	gb|Arabidopsis thaliana trans-acting siRNA primary precursor 1a (TAS1a), complete sequence [EU419776]	542.3	488.241	571.963	581.868	595.349	666.849	534.168	614.689	2.72768	2.78866	0.088946	0.186936
A_84_P22808	AT1G33870	ref|Arabidopsis thaliana putative avirulence-responsive protein (AT1G33870) mRNA, complete cds [NM_103109]	5.26829	4.68034	4.04695	2.96275	3.55783	3.53251	4.6652	3.35103	0.66887	0.525178	0.030964	0.0959915
A_84_P14638	AT3G46960	ref|Arabidopsis thaliana antiviral helicase SKI2 (AT3G46960) mRNA, complete cds [NM_114563]	2489.31	2555.13	2367.36	2454.02	3017.11	3129.31	2470.6	2866.81	3.3928	3.4574	0.140583	0.255992
A_84_P14212	AT1G22990	ref|Arabidopsis thaliana heavy-metal-associated domain-containing protein (AT1G22990) mRNA, complete cds [NM_102147]	5.90477	5.75352	7.18948	4.03318	6.36243	11.5997	6.28259	7.33178	0.798139	0.865209	0.669736	0.773305
A_84_P758884	A_84_P758884	Unknown	4.73448	4.99764	4.26373	3.00176	15.1	14.0518	4.66528	10.7179	0.668878	1.03011	0.193406	0.319861
A_84_P731211	AT3G55930	gb|Arabidopsis thaliana clone pENTR221-At3g55930 RNA splicing factor-like protein (At3g55930) mRNA, complete cds [DQ446767]	5.57919	4.85493	4.12398	4.46136	6.27209	3.91134	4.8527	4.8816	0.685984	0.688562	0.973821	0.983391
A_84_P15793	AT4G40070	ref|Arabidopsis thaliana RING-H2 finger protein ATL32 (AT4G40070) mRNA, complete cds [NM_120172]	90.2474	117.603	118.033	89.9568	89.6344	101.603	108.628	93.7315	2.03594	1.97189	0.210517	0.339383
A_84_P23156	AT3G48425	ref|Arabidopsis thaliana endonuclease/exonuclease/phosphatase domain-containing protein (AT3G48425) mRNA, complete cds [NM_114702]	1679.38	1789.47	1811.26	1788.1	1748.73	1690.29	1760.04	1742.37	3.24552	3.24114	0.740373	0.82696
A_84_P552884	AT4G09150	ref|Arabidopsis thaliana T-complex protein 11 (AT4G09150) mRNA, complete cds [NM_116984]	2460.68	2413.18	2466.86	2432.05	2825.39	3109.04	2446.91	2788.83	3.38862	3.44542	0.157664	0.277617
A_84_P17908	TOZ	ref|Arabidopsis thaliana transducin/WD40 domain-containing protein (TOZ) mRNA, complete cds [NM_121681]	1895.97	1815.61	1826.65	1555.06	1492.21	1477.41	1846.08	1508.23	3.26625	3.17847	0.000618217	0.0292643
A_84_P169053	AT3G45730	ref|Arabidopsis thaliana uncharacterized protein (AT3G45730) mRNA, complete cds [NM_114442]	86.094	92.9875	91.0385	74.5847	81.3125	75.5255	90.04	77.1409	1.95444	1.88728	0.0117824	0.0855812
A_84_P11513	AT1G13640	ref|Arabidopsis thaliana phosphatidylinositol 3- and 4-kinase-like protein (AT1G13640) mRNA, complete cds [NM_101234]	1040.23	1088.32	1190.14	1144.15	1228.38	1332.66	1106.23	1235.06	3.04385	3.09169	0.140294	0.255591
A_84_P228399	AT1G21770	ref|Arabidopsis thaliana acyl-CoA N-acyltransferases-like protein (AT1G21770) mRNA, complete cds [NM_102026]	3088.36	3280.2	3218.05	2855.09	3406.93	3300.75	3195.54	3187.59	3.50454	3.50346	0.966569	0.978559
A_84_P10809	AT3G14980	ref|Arabidopsis thaliana Acyl-CoA N-acyltransferase with RING/FYVE/PHD-type zinc finger domain (AT3G14980) mRNA, complete cds [NM_112360]	2055.91	2071.02	1900.4	2104.07	2651.95	2674.58	2009.11	2476.87	3.303	3.3939	0.0737853	0.164175
A_84_P17142	LIG6	ref|Arabidopsis thaliana DNA ligase 6 (LIG6) mRNA, complete cds [NM_105343]	81.5149	93.3574	86.8876	116.893	128.171	131.577	87.2533	125.547	1.94078	2.09881	0.00240004	0.0454336
A_84_P613090	AT2G19710	ref|Arabidopsis thaliana Regulator of Vps4 activity in the MVB pathway protein (AT2G19710) mRNA, complete cds [NM_127529]	464.805	473.057	443.678	519.423	524.209	536.386	460.513	526.673	2.66324	2.72154	0.00280885	0.0483317
A_84_P798558	AT1G03320	ref|Arabidopsis thaliana uncharacterized protein (AT1G03320) mRNA, complete cds [NM_100214]	8.07823	5.20062	15.0687	6.75488	12.0976	7.11141	9.4492	8.65462	0.975395	0.937248	0.826685	0.887937
A_84_P852326	AT2G28670	ref|Arabidopsis thaliana Disease resistance-responsive (dirigent-like protein) family protein (AT2G28670) mRNA, complete cds [NM_001161067]	5.03085	6.28399	4.29235	3.61748	3.71827	3.73062	5.2024	3.68879	0.716203	0.566884	0.0601179	0.143182
A_84_P815721	BES1	ref|Arabidopsis thaliana protein brassinazole-resistant 2 (BES1) mRNA, complete cds [NM_202135]	13.139	20.8838	33.5999	13.3305	21.9763	34.2143	22.5409	23.1737	1.35297	1.365	0.944241	0.964126
A_84_P757354	AT2G34123	ref|Arabidopsis thaliana putative defensin-like protein 52 (AT2G34123) mRNA, complete cds [NM_001036396]	5.03553	5.03146	4.31408	3.12614	3.77113	3.74595	4.79369	3.54774	0.68067	0.549952	0.0175229	0.0855812
A_84_P19771	ML1	ref|Arabidopsis thaliana MEI2-like protein 1 (ML1) mRNA, complete cds [NM_125589]	590.7	667.529	579.763	569.639	650.534	628.394	612.664	616.189	2.78722	2.78971	0.928048	0.953775
A_84_P15966	CYP71B10	ref|Arabidopsis thaliana cytochrome P450 71B10 (CYP71B10) mRNA, complete cds [NM_125108]	5.07204	5.0683	4.3322	3.13863	3.79092	3.75745	4.82418	3.56233	0.683423	0.551734	0.0177631	0.0855812
A_84_P15911	TC371401	Unknown	583.754	662.971	645.034	657.148	749.366	655.136	630.586	687.217	2.79974	2.83709	0.222611	0.352935
A_84_P855885	AT5G37790	ref|Arabidopsis thaliana protein kinase family protein (AT5G37790) mRNA, complete cds [NM_123138]	619.574	841.164	820.619	500.872	714.793	698.555	760.452	638.074	2.88107	2.80487	0.282422	0.419321
A_84_P110332	AT2G45380	ref|Arabidopsis thaliana uncharacterized protein (AT2G45380) mRNA, complete cds [NM_180102]	5.11951	8.19862	4.35052	3.15287	3.75142	3.76537	5.88955	3.55655	0.770082	0.551029	0.122149	0.232065
A_84_P851743	BE037540	tc|Rep: ERD15 protein - Arabidopsis thaliana (Mouse-ear cress), complete [TC388712]	11638.3	11243.3	11897.9	15248.4	14987.1	16417.3	11593.2	15550.9	4.0642	4.19176	0.00117168	0.036159
A_84_P750003	AT1G17400	ref|Arabidopsis thaliana uncharacterized protein (AT1G17400) mRNA, complete cds [NM_101601]	5.14548	5.1445	4.3747	3.15874	3.82655	4.32745	4.88823	3.77092	0.689151	0.576447	0.0582051	0.140182
A_84_P785771	AT3G17100	ref|Arabidopsis thaliana transcription factor bHLH147 (AT3G17100) mRNA, complete cds [NM_112586]	199.031	198.639	206.566	196.401	202.544	195.535	201.412	198.16	2.30409	2.29702	0.392279	0.530169
A_84_P809255	CAM3	ref|Arabidopsis thaliana calmodulin 3 (CAM3) mRNA, complete cds [NM_115539]	9067.85	10098	9988.98	9503.39	10205.9	9292.67	9718.28	9667.31	3.98759	3.98531	0.91089	0.942783
A_84_P839364	TC396608	tc|Rep: Left-right dynein protein - Gallus gallus, partial (3%) [TC396608]	9.03561	5.17501	4.35404	3.08813	3.83514	3.7496	6.18822	3.55762	0.791566	0.55116	0.146451	0.263334
A_84_P764151	A_84_P764151	Unknown	5.17584	5.18171	4.34961	3.15838	3.83529	3.74127	4.90238	3.57831	0.690407	0.553678	0.0190538	0.0855812
A_84_P114902	AT3G19340	ref|Arabidopsis thaliana uncharacterized protein (AT3G19340) mRNA, complete cds [NM_112821]	5388.39	5908.2	5295.25	5051.16	5712.74	5321.31	5530.62	5361.74	3.74277	3.72931	0.56646	0.688372
A_84_P21732	AT1G71695	ref|Arabidopsis thaliana peroxidase 12 (AT1G71695) mRNA, complete cds [NM_105826]	12897.4	13344.2	13827.1	11673.8	12165.3	12820.6	13356.3	12219.9	4.12568	4.08707	0.0563516	0.137115
A_84_P23423	AT5G14360	ref|Arabidopsis thaliana ubiquitin family protein (AT5G14360) mRNA, complete cds [NM_121440]	10.9406	15.446	16.2968	15.1294	19.4824	19.7584	14.2278	18.1234	1.15314	1.25824	0.156729	0.27641
A_84_P132955	AT5G39160	ref|Arabidopsis thaliana germin-like protein subfamily 1 member 18 (AT5G39160) mRNA, complete cds [NM_001203509]	8.53277	14.8109	11.8934	3.24741	3.68026	3.58557	11.7457	3.50441	1.06988	0.544615	0.010564	0.0841065
A_84_P751278	BX815895	gb|Arabidopsis thaliana Full-length cDNA Complete sequence from clone GSLTPGH15ZD09 of Hormone Treated Callus of strain col-0 of Arabidopsis thaliana (thale cress) [BX815895]	6.59598	10.5401	8.61944	9.72278	9.15812	9.64169	8.58517	9.50753	0.933749	0.978068	0.468274	0.60324
A_84_P853560	PATL2	ref|Arabidopsis thaliana patellin-4 (PATL2) mRNA, complete cds [NM_102102]	84.7325	62.0017	54.1702	59.9367	51.9774	53.4827	66.9681	55.1323	1.82587	1.74141	0.280144	0.417026
A_84_P17699	AT4G36515	ref|Arabidopsis thaliana uncharacterized protein (AT4G36515) mRNA, complete cds [NM_202964]	628.576	627.396	641.078	688.233	795.822	778.721	632.35	754.259	2.80096	2.87752	0.0223344	0.0863887
A_84_P808930	TA27808_3702	Unknown	5.12978	10.8273	9.14046	3.09221	4.21732	3.52291	8.36585	3.61082	0.92251	0.557605	0.0507138	0.127565
(+)eQC-40	EQC		141302	155827	156404	196640	216590	212579	151178	208603	5.17949	5.31932	0.00185254	0.0420581
A_84_P14035	AT5G45960	ref|Arabidopsis thaliana GDSL esterase/lipase (AT5G45960) mRNA, complete cds [NM_123964]	376.575	403.917	368.797	315.01	369.26	332.642	383.096	338.97	2.58331	2.53016	0.0831144	0.178325
A_84_P522798	AT4G20095	ref|Arabidopsis thaliana uncharacterized protein (AT4G20095) mRNA, complete cds [NM_148360]	4.40508	4.56901	3.63944	2.80929	4.8996	3.24352	4.20451	3.6508	0.623715	0.562388	0.472207	0.606775
A_84_P804704	AT4G01150	ref|Arabidopsis thaliana uncharacterized protein (AT4G01150) mRNA, complete cds [NM_001125437]	11325.8	12511.7	12260	11872.3	13248	12693.3	12032.5	12604.5	4.08036	4.10053	0.347895	0.487073
A_84_P603771	AT5G16460	ref|Arabidopsis thaliana Putative adipose-regulatory protein (Seipin) (AT5G16460) mRNA, complete cds [NM_121651]	4.49104	4.49698	3.65333	4.0213	3.44061	3.24821	4.21378	3.57004	0.624672	0.552673	0.151735	0.270084
(-)3xSLv1	NegativeControl		5.01481	4.49302	3.66106	2.80994	3.43807	3.25154	4.38963	3.16652	0.642428	0.500582	0.0485424	0.123882
A_84_P559432	NAC095	ref|Arabidopsis thaliana NAC domain containing protein 95 (NAC095) mRNA, complete cds [NM_123474]	4.4289	4.49086	3.66894	2.82918	3.43694	3.25515	4.19623	3.17376	0.62286	0.501574	0.0329853	0.0983312
A_84_P11948	AT4G24710	ref|Arabidopsis thaliana P-loop containing nucleoside triphosphate hydrolase-like protein (AT4G24710) mRNA, complete cds [NM_118604]	393.212	388.628	389.599	343.487	365.985	341.968	390.48	350.48	2.5916	2.54466	0.00712924	0.0705388
A_84_P282310	iqd2	ref|Arabidopsis thaliana protein IQ-domain 2 (iqd2) mRNA, complete cds [NM_120382]	7758.3	7693.29	7673.66	10625.4	9857.53	9693.52	7708.42	10058.8	3.88697	4.00255	0.00123289	0.0367678
A_84_P22900	AT2G47330	ref|Arabidopsis thaliana DEAD-box ATP-dependent RNA helicase 24 (AT2G47330) mRNA, complete cds [NM_130301]	813.176	809.125	758.12	809.112	839.397	814.867	793.474	821.125	2.89953	2.91441	0.239005	0.371647
A_84_P845601	IAA18	ref|Arabidopsis thaliana auxin-responsive protein IAA18 (IAA18) mRNA, complete cds [NM_104076]	604.801	563.306	654.27	625.955	551.518	551.442	607.459	576.305	2.78352	2.76065	0.437522	0.573867
A_84_P823395	CYP77A5P	ref|Arabidopsis thaliana cytochrome P450, family 77, subfamily A, polypeptide 5 pseudogene (CYP77A5P) mRNA, complete cds [NM_112711]	49.6983	66.6997	80.8696	54.1234	60.4245	58.2302	65.7559	57.5927	1.81793	1.76037	0.424957	0.562094
A_84_P764950	AT4G22517	ref|Arabidopsis thaliana bifunctional inhibitor/lipid-transfer protein/seed storage 2S albumin-like protein (AT4G22517) mRNA, complete cds [NM_001084960]	20025.3	20797.9	15001.7	23528	28393.3	24459	18608.3	25460.1	4.26971	4.40586	0.0434573	0.114573
A_84_P811787	TA29208_3702	Unknown	11.433	12.932	20.5171	8.60972	13.0235	10.136	14.9607	10.5897	1.17495	1.02489	0.230763	0.362179
A_84_P19237	FD3	ref|Arabidopsis thaliana ferredoxin 3 (FD3) mRNA, complete cds [NM_128311]	13472.2	14308.2	13990.8	11849.7	12051.1	12541.6	13923.8	12147.5	4.14376	4.08449	0.00507808	0.0606503
A_84_P16435	AT3G07820	ref|Arabidopsis thaliana polygalacturonase-like protein (AT3G07820) mRNA, complete cds [NM_111661]	4.51173	4.61195	5.0563	3.47675	7.08344	6.44973	4.72666	5.66998	0.674554	0.753581	0.448666	0.584349
A_84_P19252	NHX2	ref|Arabidopsis thaliana sodium/hydrogen exchanger 2 (NHX2) mRNA, complete cds [NM_111375]	471.656	672.854	592.565	416.915	660.409	565.073	579.025	547.466	2.7627	2.73836	0.748469	0.832977
A_84_P856954	KEU	ref|Arabidopsis thaliana SNARE-interacting protein KEULE (KEU) mRNA, complete cds [NM_101108]	59.7557	70.4988	72.9162	64.7037	76.2012	76.6702	67.7236	72.5251	1.83074	1.86049	0.441627	0.577797
A_84_P17558	LD	ref|Arabidopsis thaliana homeobox protein LUMINIDEPENDENS (LD) mRNA, complete cds [NM_116490]	736.028	795.054	747.902	707.3	776.864	741.698	759.661	741.954	2.88062	2.87038	0.547532	0.672797
A_84_P19049	AT1G74240	ref|Arabidopsis thaliana Mitochondrial substrate carrier family protein (AT1G74240) mRNA, complete cds [NM_106084]	134.373	136.91	132.706	135.69	138.749	140.457	134.663	138.298	2.12925	2.14082	0.121464	0.23113
A_84_P798318	AT1G14460	ref|Arabidopsis thaliana AAA-type ATPase family protein (AT1G14460) mRNA, complete cds [NM_101313]	27.6187	24.2042	21.6339	27.549	26.8958	25.1757	24.4856	26.5402	1.38891	1.4239	0.33412	0.473441
A_84_P834011	TA51068_3702	Unknown	435.731	470.018	366.446	335.874	376.79	421.378	424.065	378.014	2.62743	2.57751	0.305372	0.443454
A_84_P203518	ATXRCC1	ref|Arabidopsis thaliana DNA-repair protein XRCC1 (ATXRCC1) mRNA, complete cds [NM_180654]	338.222	381.602	408.303	374.701	415.455	427.176	376.042	405.778	2.57524	2.60829	0.314641	0.453018
A_84_P755880	TC379999	tc|Rep: Retroelement pol polyprotein-like - Arabidopsis thaliana (Mouse-ear cress), partial (11%) [TC379999]	4.52668	4.52427	3.89387	2.89857	3.45609	4.57652	4.31494	3.64373	0.634975	0.561546	0.279023	0.415874
A_84_P801019	AT2G43030	ref|Arabidopsis thaliana 50S ribosomal protein L3-1 (AT2G43030) mRNA, complete cds [NM_129864]	15979.3	17593.3	18198.2	16638.6	17239.2	17045.8	17257	16974.5	4.23696	4.2298	0.701466	0.797756
A_84_P840972	GSL09	ref|Arabidopsis thaliana callose synthase (GSL09) mRNA, complete cds [NM_123045]	4.64284	4.63701	3.94074	4.61363	5.8494	5.35548	4.40686	5.27284	0.644129	0.722044	0.113146	0.220251
A_84_P10637	GEA6	ref|Arabidopsis thaliana Em-like protein GEA6 (GEA6) mRNA, complete cds [NM_129575]	13.2684	4.55278	4.36865	2.789	3.47428	3.4025	7.39662	3.22192	0.869033	0.508115	0.229217	0.36052
A_84_P595784	AT5G25030	ref|Arabidopsis thaliana uncharacterized protein (AT5G25030) mRNA, complete cds [NM_122412]	4.56784	4.56365	3.91714	2.92062	3.48124	3.42553	4.34954	3.27579	0.638444	0.515317	0.0185964	0.0855812
A_84_P169183	AT1G63110	ref|Arabidopsis thaliana GPI transamidase subunit PIG-U (AT1G63110) mRNA, complete cds [NM_202346]	429.686	445.039	468.582	412.949	440.747	472.539	447.769	442.078	2.65105	2.6455	0.796035	0.866933
A_84_P19233	FAD3	ref|Arabidopsis thaliana omega-3 fatty acid desaturase, endoplasmic reticulum (FAD3) mRNA, complete cds [NM_179808]	3803.13	4149.62	4024.83	3971.25	4235.95	3959.81	3992.52	4055.67	3.60125	3.60806	0.66578	0.770237
A_84_P13346	RPK1	ref|Arabidopsis thaliana putative LRR receptor-like serine/threonine-protein kinase RPK1 (RPK1) mRNA, complete cds [NM_105594]	531.825	643.918	605.758	550.246	786.207	689.72	593.833	675.391	2.77366	2.82956	0.343559	0.482971
A_84_P611989	AT1G10385	ref|Arabidopsis thaliana Vps51/Vps67 family (components of vesicular transport) protein (AT1G10385) mRNA, complete cds [NM_100913]	4.61867	4.61606	3.98011	2.94606	3.51493	3.47592	4.40495	3.3123	0.643941	0.52013	0.0176485	0.0855812
A_84_P10607	AT2G47380	ref|Arabidopsis thaliana putative cytochrome c oxidase subunit 5C-1 (AT2G47380) mRNA, complete cds [NM_130306]	4497.43	4680.35	5082.13	4512.14	4584.01	4807.28	4753.3	4634.48	3.677	3.666	0.573706	0.694486
A_84_P21985	DPE2	ref|Arabidopsis thaliana 4-alpha-glucanotransferase (DPE2) mRNA, complete cds [NM_129647]	3478.87	3915.97	3795.73	3759.85	4705.64	4269.45	3730.19	4244.98	3.57173	3.62788	0.164336	0.285753
A_84_P23498	AT5G47150	ref|Arabidopsis thaliana YDG/SRA domain-containing protein (AT5G47150) mRNA, complete cds [NM_124086]	7.48037	7.99336	12.8433	14.7497	24.5316	21.9185	9.43901	20.3999	0.974927	1.30963	0.0317797	0.0969669
A_84_P842976	SEC1A	ref|Arabidopsis thaliana protein transport sec1a (SEC1A) mRNA, complete cds [NM_001197959]	35.6036	35.6306	37.0151	33.2323	35.8426	38.6545	36.0831	35.9098	1.5573	1.55521	0.920624	0.948976
A_84_P23500	NUDT2	ref|Arabidopsis thaliana nudix hydrolase 2 (NUDT2) mRNA, complete cds [NM_124139]	245.161	250.608	239.831	224.514	221.955	221.557	245.2	222.675	2.38952	2.34767	0.00226554	0.0444903
A_84_P21456	AT4G36210	ref|Arabidopsis thaliana uncharacterized protein (AT4G36210) mRNA, complete cds [NM_119789]	541.436	626.086	607.445	542.54	690.738	718.449	591.656	650.576	2.77207	2.8133	0.384153	0.522581
A_84_P601734	AT3G28630	ref|Arabidopsis thaliana uncharacterized protein (AT3G28630) mRNA, complete cds [NM_113783]	4.73393	4.73125	4.09663	3.00012	3.58819	3.57168	4.52061	3.38667	0.655197	0.529772	0.0167856	0.0855812
A_84_P754757	AT1G05220	ref|Arabidopsis thaliana putative transmembrane protein 97 (AT1G05220) mRNA, complete cds [NM_001123758]	4.83041	4.79898	5.63498	4.29309	4.65933	4.92579	5.08812	4.62607	0.706558	0.665212	0.233308	0.365035
A_84_P162753	AT1G63240	ref|Arabidopsis thaliana uncharacterized protein (AT1G63240) mRNA, complete cds [NM_105003]	447.624	489.801	513.949	426.72	488.223	468.967	483.791	461.303	2.68466	2.66399	0.444883	0.58096
A_84_P288470	CRK14	ref|Arabidopsis thaliana cysteine-rich receptor-like protein kinase 14 (CRK14) mRNA, complete cds [NM_118451]	13.8945	27.3344	18.1077	13.7777	16.2581	18.3928	19.7788	16.1429	1.2962	1.20798	0.434153	0.570573
A_84_P21658	AT5G60980	ref|Arabidopsis thaliana nuclear transport factor 2 and RNA recognition motif domain-containing protein (AT5G60980) mRNA, complete cds [NM_125491]	2219.14	2344.42	2464.08	2109.51	1853.39	1997.93	2342.55	1986.94	3.36969	3.29819	0.0255635	0.0894067
A_84_P811334	NAP57	ref|Arabidopsis thaliana H/ACA ribonucleoprotein complex subunit 4 (NAP57) mRNA, complete cds [NM_115574]	13724.5	12881.7	11942.7	10611.9	9110.7	9732.6	12849.7	9818.4	4.10889	3.99204	0.0108519	0.0849433
A_84_P839229	AT5G27010	ref|Arabidopsis thaliana armadillo/beta-catenin-like repeat-containing protein (AT5G27010) mRNA, complete cds [NM_122583]	7.7458	12.94	4.57408	2.99307	3.53514	3.6425	8.41996	3.39024	0.92531	0.53023	0.108982	0.2149
A_84_P790159	AT5G38000	ref|Arabidopsis thaliana 2-alkenal reductase (AT5G38000) mRNA, complete cds [NM_123159]	14.9936	15.4659	18.6664	11.1715	7.53576	13.9886	16.3753	10.8986	1.21419	1.03737	0.0671441	0.154182
A_84_P610533	AT3G02030	ref|Arabidopsis thaliana transferase (AT3G02030) mRNA, complete cds [NM_111069]	4.96417	4.93804	4.22407	4.19989	4.72164	3.67581	4.70876	4.19911	0.672906	0.623158	0.258466	0.393032
A_84_P14922	VAMP714	ref|Arabidopsis thaliana vesicle-associated membrane protein 714 (VAMP714) mRNA, complete cds [NM_122141]	506.167	530.62	590.894	543.146	547.38	550.275	542.56	546.934	2.73445	2.73793	0.870955	0.916802
A_84_P814058	GAMMA CA3	ref|Arabidopsis thaliana gamma carbonic anhydrase 3 (GAMMA CA3) mRNA, complete cds [NM_001085339]	2900	3134.95	3351.52	2520.71	2594.32	2438.6	3128.82	2517.87	3.49538	3.40103	0.0114241	0.0855812
A_84_P842950	NP302830	tc|GB|AC005966.2|AAD14486.1 Similar to gb|Y11483 jasmonate inducible protein from Brassica napus. This gene is continued on BAC T13D8. [NP302830]	7.23368	8.78454	15.1908	7.37723	8.94351	12.1479	10.403	9.48953	1.01716	0.977245	0.761502	0.841879
A_84_P16743	CYP97B3	ref|Arabidopsis thaliana cytochrome P450 97B3 (CYP97B3) mRNA, complete cds [NM_117600]	10341	10516	11084.8	11857.5	12616.6	13626.8	10647.3	12700.3	4.02724	4.10381	0.0213996	0.0858177
A_84_P767982	AT5G57340	ref|Arabidopsis thaliana uncharacterized protein (AT5G57340) mRNA, complete cds [NM_125116]	12.3156	17.0775	21.2048	25.3279	33.0253	30.2544	16.866	29.5359	1.22701	1.47035	0.0206539	0.0855812
A_84_P785900	AT2G43235	ref|Arabidopsis thaliana uncharacterized protein (AT2G43235) mRNA, complete cds [NM_001084575]	2231.59	2230.36	1879.45	2012.55	2080.32	2109	2113.8	2067.29	3.32506	3.3154	0.719408	0.811559
A_84_P507384	MCA2	ref|Arabidopsis thaliana PLAC8 domain-containing protein (MCA2) mRNA, complete cds [NM_127332]	441.071	423.527	422.819	529.725	478.695	476.48	429.139	494.967	2.6326	2.69458	0.0231648	0.086983
(-)3xSLv1	NegativeControl		5.05377	5.04867	4.31942	3.13039	3.77786	3.74617	4.80729	3.55148	0.6819	0.550409	0.017606	0.0855812
A_84_P811337	RPS5B	ref|Arabidopsis thaliana 40S ribosomal protein S5-1 (RPS5B) mRNA, complete cds [NM_001036425]	62467.6	66517.4	63061.8	48645.4	53229.5	53215.2	64015.6	51696.7	4.80629	4.71346	0.00340011	0.0519289
A_84_P859545	PDX1L4	ref|Arabidopsis thaliana putative PDX1-like protein 4 (PDX1L4) mRNA, complete cds [NM_129378]	1678.52	1628.01	1468.26	1617.14	1494.64	1296.63	1591.6	1469.47	3.20183	3.16716	0.340041	0.479608
A_84_P758849	A_84_P758849	Unknown	5.10363	5.10011	4.34017	3.14603	3.80394	3.75659	4.84797	3.56885	0.68556	0.552529	0.0180215	0.0855812
A_84_P847039	AT4G15030	ref|Arabidopsis thaliana protein FRA10AC1 (AT4G15030) mRNA, complete cds [NM_001160763]	705.169	691.105	696.649	649.812	642.504	674.349	697.641	655.555	2.84363	2.81661	0.0158352	0.0855812
A_84_P184854	AT1G53200	ref|Arabidopsis thaliana uncharacterized protein (AT1G53200) mRNA, complete cds [NM_104199]	245.781	267.49	258.009	283.063	279.158	270.291	257.093	277.504	2.41009	2.44327	0.0496332	0.125695
A_84_P18491	AT3G63510	ref|Arabidopsis thaliana FMN-linked oxidoreductase-like protein protein (AT3G63510) mRNA, complete cds [NM_116216]	4821.27	4996.6	4623.47	5134.72	5620.31	5880.3	4813.78	5545.11	3.68249	3.74391	0.0398687	0.108102
A_84_P22012	MYB14	ref|Arabidopsis thaliana myb domain protein 14 (MYB14) mRNA, complete cds [NM_128674]	5.15205	5.15129	4.34978	3.15609	3.82452	3.75122	4.88437	3.57728	0.688809	0.553553	0.0185588	0.0855812
A_84_P14512	AT2G47120	ref|Arabidopsis thaliana Rossmann-fold NAD(P)-binding domain-containing protein (AT2G47120) mRNA, complete cds [NM_130280]	5.15989	5.16081	4.34839	3.15615	3.82689	3.74591	4.8897	3.57632	0.689282	0.553436	0.0187064	0.0855812
A_84_P810835	LHCA1	ref|Arabidopsis thaliana light-harvesting complex I chlorophyll a/b binding protein 1 (LHCA1) mRNA, complete cds [NM_180374]	23688.8	23698.8	21770.3	22573.5	21087.9	17964.4	23052.6	20541.9	4.36272	4.31264	0.169916	0.292608
A_84_P836371	AT5G24390	ref|Arabidopsis thaliana RabGAP/TBC domain-containing protein (AT5G24390) mRNA, complete cds [NM_122347]	11.7611	15.1565	9.86705	17.7896	11.754	13.7444	12.2616	14.4293	1.08855	1.15925	0.409449	0.546804
A_84_P857797	AT2G04390	ref|Arabidopsis thaliana 40S ribosomal protein S17-1 (AT2G04390) mRNA, complete cds [NM_126472]	34029.8	36206	35142.7	29535.7	33643.2	33014.3	35126.1	32064.4	4.54563	4.50602	0.0978841	0.199725
(+)E1A_r60_a20	E1A_r60_a20		10679.5	11796.5	11887.5	8515.86	9629.5	10715.7	11454.5	9620.36	4.05898	3.98319	0.0693986	0.157707
A_84_P753654	AT1G35516	ref|Arabidopsis thaliana myb-like transcription factor family protein (AT1G35516) mRNA, complete cds [NM_001084198]	3319.9	3756.81	3986.63	3373.14	3666.56	3860.82	3687.78	3633.5	3.56676	3.56033	0.833201	0.89208
A_84_P812662	SBP1	ref|Arabidopsis thaliana putative selenium-binding protein (SBP1) mRNA, complete cds [NM_117478]	403.853	435.821	459.639	358.425	342.553	314.149	433.104	338.376	2.63659	2.5294	0.0102297	0.0830751
A_84_P805156	PSBR	ref|Arabidopsis thaliana photosystem II subunit R (PSBR) mRNA, complete cds [NM_106555]	58467.5	61707.1	70928.6	58185.7	63551.3	59871.2	63701.1	60536	4.80415	4.78201	0.478696	0.612711
A_84_P701779	BP586302	gb|BP586302 RAFL15 Arabidopsis thaliana cDNA clone RAFL15-05-M21 3', mRNA sequence [BP586302]	58.4771	57.0093	45.5206	35.9556	44.9468	43.1325	53.669	41.345	1.72972	1.61642	0.0668151	0.153594
A_84_P13392	AT1G13790	ref|Arabidopsis thaliana XH/XS domain-containing protein (AT1G13790) mRNA, complete cds [NM_101247]	671.446	701.205	739.452	756.679	816.367	753.33	704.035	775.458	2.84759	2.88956	0.0657274	0.151937
A_84_P243265	AT1G67900	ref|Arabidopsis thaliana phototropic-responsive NPH3-like protein (AT1G67900) mRNA, complete cds [NM_202374]	3152.34	3133.23	3088.62	3047.67	3170.92	2877.22	3124.73	3031.93	3.49481	3.48172	0.347298	0.486391
A_84_P63744	AT2G43970	ref|Arabidopsis thaliana RNA-binding protein (AT2G43970) mRNA, complete cds [NM_129959]	12102.1	13317	10675.4	9827.71	11209	11777.2	12031.5	10938	4.08032	4.03894	0.317374	0.455938
A_84_P768148	AT5G08505	ref|Arabidopsis thaliana defensin-like protein 109 (AT5G08505) mRNA, complete cds [NM_001036781]	5.04792	6.33955	4.62752	3.04769	3.69278	3.51097	5.33833	3.41715	0.727405	0.533664	0.0250161	0.0889207
A_84_P12061	MIPS3	ref|Arabidopsis thaliana myo-inositol-1-phosphate synthase (MIPS3) mRNA, complete cds [NM_121055]	10.9197	15.3043	11.1896	26.4808	16.3765	13.3196	12.4712	18.7256	1.09591	1.27244	0.212644	0.341543
A_84_P220358	AT5G50610	ref|Arabidopsis thaliana uncharacterized protein (AT5G50610) mRNA, complete cds [NM_124437]	39.1697	44.9184	40.7711	25.0383	20.9481	27.0833	41.6198	24.3565	1.6193	1.38662	0.00226351	0.0444903
A_84_P20106	PRMT10	ref|Arabidopsis thaliana putative protein arginine N-methyltransferase 4.2 (PRMT10) mRNA, complete cds [NM_100365]	2035.12	1911.38	1884.91	1737.37	1663.46	1569.34	1943.8	1656.72	3.28865	3.21925	0.0128871	0.0855812
A_84_P763581	MEE58	ref|Arabidopsis thaliana adenosylhomocysteinase 1 (MEE58) mRNA, complete cds [NM_117468]	26261.1	28471.7	25873.4	20897.5	23025.2	21860.3	26868.7	21927.7	4.42925	4.34099	0.00827435	0.0752949
A_84_P76444	AT3G15290	ref|Arabidopsis thaliana 3-hydroxybutyryl-CoA dehydrogenase (AT3G15290) mRNA, complete cds [NM_112392]	1113.47	1181.04	1127.49	1136.65	1359.2	1397.73	1140.67	1297.86	3.05716	3.11323	0.134396	0.248018
A_84_P805404	TA25979_3702	Unknown	240.317	224.889	178.191	213.159	239.578	251.988	214.466	234.908	2.33136	2.3709	0.403551	0.541112
A_84_P10131	MES16	ref|Arabidopsis thaliana pheophorbidase (MES16) mRNA, complete cds [NM_117770]	732.726	669.835	639.594	713.505	699.674	727.478	680.718	713.553	2.83297	2.85343	0.314647	0.453018
A_84_P159075	AT2G05590	ref|Arabidopsis thaliana TLD-domain containing nucleolar protein (AT2G05590) mRNA, complete cds [NM_126582]	1148.38	1156.57	1199.16	1295.75	1376.53	1359.62	1168.04	1343.96	3.06746	3.12839	0.00382484	0.0542794
A_84_P13042	CYP71B14	ref|Arabidopsis thaliana cytochrome P450 71B14 (CYP71B14) mRNA, complete cds [NM_122427]	4.44087	4.47386	3.69545	2.84057	3.42373	3.26592	4.20339	3.17674	0.6236	0.501982	0.0290435	0.0935999
A_84_P768540	AT5G38197	ref|Arabidopsis thaliana bifunctional inhibitor/lipid-transfer protein/seed storage 2S albumin-like protein (AT5G38197) mRNA, complete cds [NM_001085209]	4.44519	4.47281	3.70445	2.84429	3.42294	3.27092	4.20748	3.17938	0.624022	0.502343	0.0281622	0.092498
A_84_P143949	AT5G22340	ref|Arabidopsis thaliana uncharacterized protein (AT5G22340) mRNA, complete cds [NM_122139]	1791.1	1901.37	1997.52	2107.37	2462.87	2318.09	1896.66	2296.11	3.27799	3.36099	0.0285412	0.0930296
A_84_P563508	AT4G04190	ref|Arabidopsis thaliana uncharacterized protein (AT4G04190) mRNA, complete cds [NM_202781]	603.456	673.672	704.482	380.166	466.582	482.595	660.537	443.114	2.8199	2.64652	0.00759397	0.0724041
A_84_P15390	PARP1	ref|Arabidopsis thaliana Poly [ADP-ribose] polymerase 1 (PARP2) mRNA, complete cds [NM_179834]	943.08	1034.02	965.699	861.805	1001.61	975.974	980.931	946.464	2.99164	2.9761	0.535662	0.662418
A_84_P833848	AT4G10730	ref|Arabidopsis thaliana protein kinase-like protein (AT4G10730) mRNA, complete cds [NM_117141]	24.2977	22.2448	30.5932	30.6578	31.1668	36.7455	25.7119	32.8567	1.41013	1.51662	0.0879354	0.185331
A_84_P191014	AT1G53210	ref|Arabidopsis thaliana calcium-binding EF-hand domain-containing protein (AT1G53210) mRNA, complete cds [NM_104200]	9206.21	9335.84	10259.6	12436.9	11893.7	12691.4	9600.54	12340.7	3.9823	4.09134	0.00252629	0.046494
A_84_P16595	GATL7	ref|Arabidopsis thaliana putative galacturonosyltransferase-like 7 (GATL7) mRNA, complete cds [NM_116131]	1401.76	1510.13	1316.35	1305.85	1511.23	1537.17	1409.42	1451.42	3.14904	3.16179	0.672298	0.775267
A_84_P828371	SNL3	ref|Arabidopsis thaliana paired amphipathic helix protein Sin3-like 3 (SNL3) mRNA, complete cds [NM_102265]	1084.43	1170.08	1090.1	1095.85	1196.41	1260.22	1114.87	1184.16	3.04722	3.07341	0.278151	0.41491
A_84_P16292	CRF5	ref|Arabidopsis thaliana ethylene-responsive transcription factor CRF5 (CRF5) mRNA, complete cds [NM_130194]	1031.94	915.133	1036.57	974.492	783.789	820.35	994.548	859.544	2.99763	2.93427	0.128662	0.240257
A_84_P17231	AT2G29710	ref|Arabidopsis thaliana UDP-glycosyltransferase-like protein (AT2G29710) mRNA, complete cds [NM_128525]	4.52372	4.5442	3.80458	3.35293	4.60529	3.33739	4.29083	3.7652	0.632541	0.575789	0.33977	0.479346
A_84_P853356	A_84_P853356	Unknown	6.15241	4.56854	4.19038	3.79625	5.11031	4.43389	4.97044	4.44681	0.696395	0.648049	0.502145	0.633395
A_84_P802458	AT3G08920	ref|Arabidopsis thaliana rhodanese-like domain-containing protein (AT3G08920) mRNA, complete cds [NM_111726]	87.1594	107.275	99.6668	75.6567	89.2739	74.3993	98.0339	79.7766	1.99138	1.90188	0.0730178	0.163006
A_84_P808897	PSBO1	ref|Arabidopsis thaliana oxygen-evolving enhancer protein 1-1 (PSBO1) mRNA, complete cds [NM_126055]	102979	106693	116883	152271	172462	179838	108852	168190	5.03683	5.2258	0.00300837	0.0495241
A_84_P841323	NP226921	tc|GB|AP001304.1|BAB01908.1 contains similarity to retroelement pol polyprotein~gene_id:MFD22.11 [NP226921]	4.52384	4.51954	3.85855	2.89651	3.45119	3.37775	4.30064	3.24182	0.633533	0.510789	0.0197029	0.0855812
A_84_P824693	AT5G58787	ref|Arabidopsis thaliana RING/U-box domain-containing protein (AT5G58787) mRNA, complete cds [NM_125268]	288.795	286.98	344.339	377.593	353.337	402.088	306.705	377.672	2.48672	2.57712	0.0391847	0.10692
A_84_P794265	CF651476	gb|82-E021110-013-001-C21-T7R MPIZ-ADIS-013 Arabidopsis thaliana cDNA clone MPIZp770C211Q 5-PRIME, mRNA sequence [CF651476]	4.74231	5.48133	3.93682	7.55404	5.12211	5.16306	4.72015	5.94641	0.673956	0.774255	0.253135	0.387279
A_84_P91849	PTAC16	ref|Arabidopsis thaliana protein plastid transcriptionally active 16 (PTAC16) mRNA, complete cds [NM_114545]	18856.4	18205.1	18613.9	20045.1	20186.9	20652	18558.5	20294.7	4.26854	4.30738	0.00276838	0.0480052
A_84_P788768	AT1G10890	ref|Arabidopsis thaliana arginine and glutamate-rich protein 1 (AT1G10890) mRNA, complete cds [NM_100964]	1545.14	1623.92	1656.92	2116.13	2135.09	2168.62	1608.66	2139.95	3.20646	3.3304	0.000130076	0.0171236
A_84_P133095	AT3G58090	ref|Arabidopsis thaliana Disease resistance-responsive (dirigent-like protein) family protein (AT3G58090) mRNA, complete cds [NM_115671]	273.59	277.238	292.315	242.845	296.162	271.049	281.048	270.019	2.44878	2.43139	0.538867	0.665509
A_84_P804814	TA25677_3702	Unknown	633.085	647.732	649.281	795.037	790.807	757.255	643.366	781.033	2.80846	2.89267	0.000452371	0.026967
A_84_P610276	AT1G34315	ref|Arabidopsis thaliana uncharacterized protein (AT1G34315) mRNA, complete cds [NM_148507]	8.42419	9.66866	10.4063	2.86484	3.40932	3.3685	9.49973	3.21422	0.977711	0.507076	0.000482561	0.0273468
A_84_P732920	AT1G12300	ref|Arabidopsis thaliana pentatricopeptide repeat-containing protein (AT1G12300) mRNA, complete cds [NM_101102]	129.278	131.843	140.648	160.045	187.602	182.698	133.923	176.782	2.12685	2.24744	0.00945215	0.079924
A_84_P306050	AT5G55960	ref|Arabidopsis thaliana uncharacterized protein (AT5G55960) mRNA, complete cds [NM_124978]	299.666	294.943	347.811	451.026	478.089	495.447	314.14	474.854	2.49712	2.67656	0.00164361	0.0402738
A_84_P784455	RAC6	ref|Arabidopsis thaliana Rac-like GTP-binding protein ARAC6 (RAC6) mRNA, complete cds [NM_119762]	5211.36	5456.14	5533.46	5254.35	5425.44	5516.03	5400.32	5398.61	3.73242	3.73228	0.989605	0.993259
A_84_P18083	AT1G71300	ref|Arabidopsis thaliana Vps52 / Sac2 family protein (AT1G71300) mRNA, complete cds [NM_105799]	10.3936	11.0447	18.9022	16.8867	16.1315	11.8895	13.4468	14.9692	1.12862	1.1752	0.653704	0.760336
A_84_P831497	TA48946_3702	Unknown	109.221	137.7	138.919	100.1	123.844	117.641	128.613	113.862	2.10928	2.05638	0.28733	0.424656
A_84_P761825	AT3G52070	gb|Arabidopsis thaliana mRNA for hypothetical protein, complete cds, clone: RAFL21-36-M10 [AK220626]	26.587	29.3777	33.4699	24.4198	31.4152	21.2468	29.8115	25.6939	1.47438	1.40983	0.317442	0.455997
A_84_P61820	RLP3	ref|Arabidopsis thaliana receptor like protein 3 (RLP3) mRNA, complete cds [NM_101586]	4.79362	7.97528	4.11163	4.2761	5.80281	4.59241	5.62684	4.89044	0.750265	0.689348	0.595416	0.712262
A_84_P22478	AT5G14580	ref|Arabidopsis thaliana polyribonucleotide nucleotidyltransferase (AT5G14580) mRNA, complete cds [NM_121462]	1091.89	1068.74	1134.08	975.877	883.769	995.702	1098.24	951.782	3.0407	2.97854	0.020586	0.0855812
A_84_P588609	FZR3	ref|Arabidopsis thaliana protein FIZZY-related 3 (FZR3) mRNA, complete cds [NM_121387]	4224.84	4648.5	4464.6	4068.21	4544.36	4601.31	4445.98	4404.63	3.64797	3.64391	0.852685	0.904962
A_84_P15490	AT3G08000	ref|Arabidopsis thaliana RNA recognition motif-containing protein (AT3G08000) mRNA, complete cds [NM_111679]	928.048	977.783	1029.29	859.514	883.968	1033.45	978.374	925.644	2.9905	2.96644	0.441086	0.577311
A_84_P79859	HTB9	ref|Arabidopsis thaliana histone H2B (HTB9) mRNA, complete cds [NM_114467]	2163.48	2182.1	2238.87	2113.24	2099.19	1952.08	2194.82	2054.83	3.3414	3.31278	0.0677619	0.155174
A_84_P822720	TA37988_3702	Unknown	49.5971	49.3931	48.683	43.586	54.2951	66.173	49.2244	54.6847	1.69218	1.73787	0.450035	0.585497
A_84_P19644	GAD	ref|Arabidopsis thaliana glutamate decarboxylase 1 (GAD) mRNA, complete cds [NM_121739]	4.83286	4.82856	4.17725	3.04225	3.64714	3.63618	4.61289	3.44186	0.663973	0.536793	0.0166562	0.0855812
A_84_P86099	AT3G07170	ref|Arabidopsis thaliana Sterile alpha motif (SAM) domain-containing protein (AT3G07170) mRNA, complete cds [NM_111597]	3666.31	3841.11	3731.41	3735.74	4419.71	4518.87	3746.28	4224.77	3.5736	3.6258	0.129756	0.241841
A_84_P10226	PMI15	ref|Arabidopsis thaliana plastid movement impaired 15 protein (PMI15) mRNA, complete cds [NM_123175]	94.9204	110.744	104.787	95.152	123.593	109.075	103.484	109.273	2.01487	2.03851	0.571996	0.693019
A_84_P17106	MYB93	ref|Arabidopsis thaliana myb domain protein 93 (MYB93) mRNA, complete cds [NM_103190]	4.89511	4.89016	4.22247	3.06832	3.68469	3.67258	4.66924	3.4752	0.669247	0.540979	0.0167946	0.0855812
A_84_P762426	DQ108836	gb|Arabidopsis thaliana clone 29811 mRNA sequence [DQ108836]	21.1392	23.9924	17.2887	20.524	24.3857	14.1538	20.8068	19.6879	1.3182	1.2942	0.768989	0.84773
A_84_P814963	AT1G71500	ref|Arabidopsis thaliana Rieske (2Fe-2S) domain-containing protein (AT1G71500) mRNA, complete cds [NM_105819]	3228.07	3266.72	3581.69	3535.99	3344.43	3505.13	3358.83	3461.85	3.52619	3.53931	0.461981	0.597178
A_84_P112852	AT5G14280	ref|Arabidopsis thaliana DNA-binding storekeeper protein-like protein (AT5G14280) mRNA, complete cds [NM_121432]	131.493	140.968	148.223	127.822	161.068	146.102	140.228	144.997	2.14683	2.16136	0.680622	0.781815
A_84_P765444	AT4G35025	ref|Arabidopsis thaliana uncharacterized protein (AT4G35025) mRNA, complete cds [NM_001125646]	4.97757	4.97167	4.27517	3.10099	3.73276	3.7131	4.74147	3.51562	0.675913	0.546002	0.0171258	0.0855812
A_84_P107522	AT5G58560	ref|Arabidopsis thaliana putative phytol kinase 2 (AT5G58560) mRNA, complete cds [NM_125242]	1507.6	1590.8	1496.65	2140.55	2185.81	2169.37	1531.68	2165.24	3.18517	3.33551	4.10032e-05	0.010708
A_84_P801111	AT1G50660	ref|Arabidopsis thaliana uncharacterized protein (AT1G50660) mRNA, complete cds [NM_103948]	90.1389	105.191	120.043	110.047	121.514	108.248	105.124	113.27	2.0217	2.05411	0.443099	0.579193
A_84_P21636	QRT1	ref|Arabidopsis thaliana pectinesterase QRT1 (QRT1) mRNA, complete cds [NM_124941]	8.27284	11.4301	11.142	9.20269	7.49395	9.1328	10.2817	8.60981	1.01206	0.934994	0.220385	0.350453
A_84_P101536	AT4G39680	ref|Arabidopsis thaliana SAP domain-containing protein (AT4G39680) mRNA, complete cds [NM_120129]	5468.35	5801.16	4882.58	5606.76	6067.19	6095.37	5384.03	5923.1	3.73111	3.77255	0.158818	0.279116
A_84_P10904	AT3G57770	ref|Arabidopsis thaliana putative protein kinase (AT3G57770) mRNA, complete cds [NM_115637]	28.4612	36.0747	34.0509	24.6021	26.5166	27.8871	32.8623	26.3353	1.5167	1.42054	0.0573012	0.138615
A_84_P281110	AT2G35730	ref|Arabidopsis thaliana heavy-metal-associated domain-containing protein (AT2G35730) mRNA, complete cds [NM_129129]	5.0877	5.08123	4.32988	3.13913	3.79191	3.7479	4.83294	3.55965	0.684211	0.551407	0.0178265	0.0855812
A_84_P831568	MRH1	ref|Arabidopsis thaliana putative LRR receptor-like serine/threonine-protein kinase MRH1 (MRH1) mRNA, complete cds [NM_117980]	30.7773	41.096	30.3979	22.8227	22.7424	21.2973	34.0904	22.2875	1.53263	1.34806	0.0289777	0.0935199
A_84_P547124	RLP4	ref|Arabidopsis thaliana receptor like protein 4 (RLP4) mRNA, complete cds [NM_102600]	2755.15	3052.81	3139.35	3203.78	3915.32	3974.52	2982.44	3697.88	3.47457	3.56795	0.0591219	0.141655
A_84_P14617	MUTE	ref|Arabidopsis thaliana transcription factor MUTE (MUTE) mRNA, complete cds [NM_111487]	486.499	483.407	506.556	471.913	502.966	513.255	492.154	496.045	2.6921	2.69552	0.800242	0.869865
A_84_P91439	AT3G11770	ref|Arabidopsis thaliana DnaQ-like 3'-5' exonuclease domain-containing protein (AT3G11770) mRNA, complete cds [NM_112010]	1756.41	1922.99	1853.73	1549.69	1800.3	1737.94	1844.38	1695.98	3.26585	3.22942	0.172596	0.29573
A_84_P14043	AT1G29520	ref|Arabidopsis thaliana AWPM19-like protein (AT1G29520) mRNA, complete cds [NM_102692]	440.647	402.159	397.021	338.518	351.346	359.854	413.276	349.906	2.61624	2.54395	0.0137264	0.0855812
A_84_P12194	ORP3C	ref|Arabidopsis thaliana oxysterol binding protein-related protein 3C (ORP3C) mRNA, complete cds [NM_125333]	3913.61	4211.64	4062.12	3798.27	4146.22	4322.58	4062.46	4089.02	3.60879	3.61162	0.8876	0.92725
A_84_P17190	PUM8	ref|Arabidopsis thaliana protein pumilio 8 (PUM8) mRNA, complete cds [NM_102074]	5.16306	5.16793	4.33137	3.14748	3.81988	3.71832	4.88745	3.56189	0.689083	0.551681	0.018955	0.0855812
A_84_P819600	AT1G71950	ref|Arabidopsis thaliana Proteinase inhibitor, propeptide (AT1G71950) mRNA, complete cds [NM_105853]	2396.57	2699.93	2580.81	2777.93	3548.51	3235.91	2559.1	3187.45	3.40809	3.50344	0.0592755	0.141874
A_84_P784276	CO	ref|Arabidopsis thaliana zinc finger protein CONSTANS (CO) mRNA, complete cds [NM_121589]	24.5436	23.6351	22.2255	18.4279	19.8284	13.344	23.4681	17.2001	1.37048	1.23553	0.03954	0.107509
A_84_P848490	SK2	ref|Arabidopsis thaliana shikimate kinase 2 (SK2) mRNA, complete cds [NM_202986]	847.988	885.486	892.13	789.082	754.582	713.99	875.201	752.551	2.94211	2.87654	0.00880735	0.0773042
A_84_P849817	AT1G01180	ref|Arabidopsis thaliana S-adenosyl-L-methionine-dependent methyltransferase domain-containing protein (AT1G01180) mRNA, complete cds [NM_100000]	71.5236	81.8533	70.1873	72.0708	79.7049	78.4727	74.5214	76.7495	1.87228	1.88508	0.637761	0.747679
A_84_P11701	CSLD3	ref|Arabidopsis thaliana cellulose synthase-like protein D3 (CSLD3) mRNA, complete cds [NM_111175]	829.865	919.958	773.845	707.814	689.507	694.017	841.223	697.113	2.92491	2.8433	0.0283562	0.0927952
A_84_P13601	RABC2b	ref|Arabidopsis thaliana RAB GTPase-like protein C2B (RABC2b) mRNA, complete cds [NM_001202921]	73.3264	98.7137	75.9655	42.1423	66.4079	64.6047	82.6685	57.7183	1.91734	1.76131	0.0902178	0.188785
A_84_P77139	AT1G69400	ref|Arabidopsis thaliana transducin/WD-40 repeat-containing protein (AT1G69400) mRNA, complete cds [NM_202384]	547.905	649.249	680.631	728.637	923.923	873.134	625.928	841.898	2.79652	2.92526	0.0381632	0.104935
A_84_P764469	IRT1	ref|Arabidopsis thaliana Fe(2+) transport protein 1 (IRT1) mRNA, complete cds [NM_179215]	5.72078	6.55905	4.60198	49.9008	49.7335	81.5806	5.62727	60.405	0.750298	1.78107	0.00666947	0.0683701
A_84_P757230	AT2G21725	ref|Arabidopsis thaliana putative defensin-like protein 79 (AT2G21725) mRNA, complete cds [NM_001036315]	5.27681	5.59845	5.28428	7.95184	6.24885	4.42388	5.38651	6.20819	0.731308	0.792965	0.467333	0.602329
A_84_P20129	AT2G39110	ref|Arabidopsis thaliana protein kinase domain-containing protein (AT2G39110) mRNA, complete cds [NM_179980]	9.78432	13.3022	11.0574	13.0948	18.8355	16.7859	11.3813	16.2387	1.05619	1.21055	0.0692101	0.157425
A_84_P508898	AT5G56410	ref|Arabidopsis thaliana putative FBD-associated F-box protein (AT5G56410) mRNA, complete cds [NM_125024]	4.39889	4.49227	5.74785	2.8052	3.43415	3.19232	4.87967	3.14389	0.68839	0.497467	0.0212393	0.0857082
A_84_P19948	AT1G52670	ref|Arabidopsis thaliana biotin carboxyl carrier protein (BCCP) domain-containing protein (AT1G52670) mRNA, complete cds [NM_104145]	1744.53	1774.08	1668.87	1795.48	1874.3	1762.56	1729.16	1810.78	3.23783	3.25787	0.148039	0.265359
A_84_P22225	IMK2	ref|Arabidopsis thaliana probably inactive leucine-rich repeat receptor-like protein kinase IMK2 (IMK2) mRNA, complete cds [NM_115033]	1397.12	1584.86	1287.89	1100.34	1107.02	1181.12	1423.29	1129.49	3.15329	3.05288	0.0314846	0.0965207
A_84_P827972	TA44306_3702	tc|AAB61497.1 - Arabidopsis thaliana (Mouse-ear cress), complete [TC376268]	28.3719	37.9499	31.8009	25.301	35.1104	29.5231	32.7075	29.9782	1.51465	1.47681	0.531523	0.658899
A_84_P188324	PPR336	ref|Arabidopsis thaliana pentatricopeptide repeat-containing protein (PPR336) mRNA, complete cds [NM_104869]	4011.98	3761.78	3823.75	3949.52	3648.72	3635.96	3865.83	3744.73	3.58724	3.57342	0.394681	0.532554
A_84_P23385	AT5G02570	ref|Arabidopsis thaliana histone H2B (AT5G02570) mRNA, complete cds [NM_120335]	401.277	394.155	397.865	422.785	537.527	416.541	397.766	458.951	2.59963	2.66177	0.195245	0.321881
A_84_P592228	GMI1	ref|Arabidopsis thaliana gamma-irradiation and mitomycin c induced 1 (GMI1) mRNA, complete cds [NM_122334]	61.699	76.5532	74.8644	97.4149	102.014	109.603	71.0389	103.01	1.8515	2.01288	0.0055811	0.0628704
A_84_P769252	AT5G18661	ref|Arabidopsis thaliana uncharacterized protein (AT5G18661) mRNA, complete cds [NM_001125777]	8.99193	11.1217	8.03294	8.32962	7.20999	10.2217	9.38219	8.58712	0.972304	0.933847	0.56439	0.686733
A_84_P853479	AT4G16360	ref|Arabidopsis thaliana SNF1-related protein kinase regulatory subunit beta-2 (AT4G16360) mRNA, complete cds [NM_001203812]	100.93	104.804	102.152	134.006	142.9	149.696	102.628	142.201	2.01127	2.1529	0.00107597	0.0352682
A_84_P178444	AT2G24290	ref|Arabidopsis thaliana uncharacterized protein (AT2G24290) mRNA, complete cds [NM_127991]	1578.39	1724.29	1817.6	1573.57	2001.64	2031.24	1706.76	1868.81	3.23217	3.27157	0.377534	0.516527
A_84_P108742	RAP2.1	ref|Arabidopsis thaliana ethylene-responsive transcription factor RAP2-1 (RAP2.1) mRNA, complete cds [NM_103607]	4.4464	4.46382	3.71445	2.84632	3.41505	3.27397	4.20822	3.17845	0.624099	0.502215	0.0265717	0.0906744
A_84_P536182	AT5G02800	ref|Arabidopsis thaliana protein kinase family protein (AT5G02800) mRNA, complete cds [NM_120358]	339.348	353.829	381.458	406.169	451.209	468.49	358.212	441.956	2.55414	2.64538	0.0198774	0.0855812
A_84_P606316	AT4G18090	ref|Arabidopsis thaliana uncharacterized protein (AT4G18090) mRNA, complete cds [NM_117919]	4.45544	4.46508	3.73471	2.85344	3.41554	3.28668	4.21841	3.18522	0.625149	0.503139	0.0250137	0.0889207
A_84_P808932	PIP1B	ref|Arabidopsis thaliana aquaporin PIP1-2 (PIP1B) mRNA, complete cds [NM_130159]	86.5088	92.8601	119.024	81.9286	90.0482	72.8026	99.4642	81.5931	1.99767	1.91165	0.183537	0.308384
A_84_P837466	AT3G15240	ref|Arabidopsis thaliana serine/threonine-protein kinase WNK (With No Lysine)-related protein (AT3G15240) mRNA, complete cds [NM_001084689]	7.39358	9.3822	5.35108	4.85008	3.32686	3.26777	7.37562	3.8149	0.867799	0.581484	0.0490378	0.124672
A_84_P11288	AT1G43000	ref|Arabidopsis thaliana PLATZ transcription factor family protein (AT1G43000) mRNA, complete cds [NM_103459]	10.3272	8.8697	8.70968	7.56916	9.66513	6.49261	9.30219	7.90897	0.968585	0.89812	0.260593	0.395454
A_84_P13564	AT1G44810	ref|Arabidopsis thaliana DNA-binding storekeeper protein-related transcriptional regulator (AT1G44810) mRNA, complete cds [NM_103562]	188.709	202.756	244.615	198.274	172.689	166.003	212.027	178.989	2.32639	2.25283	0.16477	0.286283
A_84_P10604	SK16	ref|Arabidopsis thaliana S-phase kinase-associated protein 1 (SK16) mRNA, complete cds [NM_126370]	4.48151	4.48077	3.79218	2.87147	3.42493	3.32607	4.25149	3.20749	0.628541	0.506165	0.0217597	0.0860647
A_84_P821706	TA36951_3702	Unknown	553.59	692.641	682.108	516.126	676.768	618.427	642.78	603.774	2.80806	2.78087	0.579801	0.699663
A_84_P833954	AT3G28430	ref|Arabidopsis thaliana uncharacterized protein (AT3G28430) mRNA, complete cds [NM_113763]	9.29092	9.23384	15.7594	9.64251	16.8042	9.90902	11.4281	12.1186	1.05797	1.08345	0.839284	0.896277
A_84_P19723	AT5G49430	ref|Arabidopsis thaliana WD40/YVTN repeat and Bromo-WDR9-I-like domain-containing protein (AT5G49430) mRNA, complete cds [NM_124320]	220.829	220.725	232.296	271.351	292.748	323.44	224.617	295.846	2.35144	2.47107	0.0102837	0.0831478
A_84_P816917	TA32728_3702	Unknown	212.042	250.814	253.647	291.422	261.499	233.702	238.834	262.208	2.3781	2.41865	0.336075	0.475576
A_84_P17825	PFK2	ref|Arabidopsis thaliana 6-phosphofructokinase 2 (PFK2) mRNA, complete cds [NM_124155]	194.482	205.77	164.546	127.882	122.939	123.471	188.266	124.764	2.27477	2.09609	0.00687875	0.0694549
A_84_P17931	NTRA	ref|Arabidopsis thaliana NADPH-dependent thioredoxin reductase A (NTRA) mRNA, complete cds [NM_127297]	4534.77	5109.57	5607.21	5031.63	5142.69	5120.53	5083.85	5098.28	3.70619	3.70742	0.965294	0.977804
A_84_P12015	CIPK4	ref|Arabidopsis thaliana CBL-interacting serine/threonine-protein kinase 4 (CIPK4) mRNA, complete cds [NM_117538]	7.67427	4.83551	4.00079	11.2905	18.7961	8.90501	5.50352	12.9972	0.740641	1.11385	0.0780066	0.170755
A_84_P737166	TA35725_3702	Unknown	6.83985	5.86599	9.08742	18.0972	17.0076	14.8962	7.26442	16.667	0.861201	1.22186	0.00216601	0.0441282
A_84_P800764	RD19	ref|Arabidopsis thaliana cysteine proteinase RD19a (RD19) mRNA, complete cds [NM_120069]	1737.96	2003.89	2298.69	2203.64	2576.5	2246.23	2013.51	2342.12	3.30395	3.36961	0.17618	0.299802
A_84_P219828	AT5G52660	ref|Arabidopsis thaliana myb family transcription factor (AT5G52660) mRNA, complete cds [NM_124644]	407.99	409.906	471.513	523.925	658.539	641.718	429.803	608.061	2.63327	2.78395	0.019502	0.0855812
A_84_P599664	CW7	ref|Arabidopsis thaliana protein CW7 (CW7) mRNA, complete cds [NM_179496]	121.648	131.361	156.956	135.719	154.043	148.834	136.655	146.199	2.13563	2.16494	0.466048	0.601
A_84_P168633	AT3G21920	ref|Arabidopsis thaliana cysteine-rich repeat secretory protein 18 (AT3G21920) mRNA, complete cds [NM_113088]	4.60236	4.59674	3.96517	2.93615	3.49887	3.46029	4.38809	3.29844	0.642275	0.518308	0.0173906	0.0855812
A_84_P294984	AT1G24735	ref|Arabidopsis thaliana caffeoyl-CoA O-methyltransferase (AT1G24735) mRNA, complete cds [NM_102310]	15.9616	13.6904	10.778	6.16084	6.18143	4.11638	13.4766	5.48622	1.12958	0.739273	0.00836892	0.0757046
A_84_P21028	ACHT3	ref|Arabidopsis thaliana thioredoxin-like 1-3 (ACHT3) mRNA, complete cds [NM_128887]	4.87668	4.62637	3.99918	2.94386	3.51787	3.48821	4.50074	3.31664	0.653284	0.520699	0.0210041	0.0856072
A_84_P273140	AT5G20670	ref|Arabidopsis thaliana uncharacterized protein (AT5G20670) mRNA, complete cds [NM_122074]	37.2307	39.9834	46.9549	47.4576	50.8983	59.9338	41.3897	52.7632	1.61689	1.72233	0.0733102	0.163487
A_84_P245905	AT3G13230	ref|Arabidopsis thaliana RNA-binding protein PNO1 (AT3G13230) mRNA, complete cds [NM_112167]	13869.8	13262.7	12195.3	10217.3	9409.52	9396.46	13109.3	9674.42	4.11758	3.98562	0.00357342	0.0528747
A_84_P18396	AT3G13580	ref|Arabidopsis thaliana 60S ribosomal protein L7-4 (AT3G13580) mRNA, complete cds [NM_202576]	11048.7	11111.6	10152.1	8838.51	7910.54	8182.12	10770.8	8310.39	4.03225	3.91962	0.00404249	0.0551222
A_84_P561964	NP2705234	tc|GB|NM_123424.1|NP_198876.1 EMB1875 (EMBRYO DEFECTIVE 1875);similar to unknown protein [Arabidopsis thaliana] (TAIR:AT3G27420.1) [NP2705234]	183.497	194.144	209.116	216.423	217.734	234.452	195.586	222.87	2.29134	2.34805	0.0443932	0.116211
A_84_P787095	AT5G58520	ref|Arabidopsis thaliana protein kinase family protein (AT5G58520) mRNA, complete cds [NM_125238]	377.365	393.857	424.216	391.412	386.855	412.535	398.479	396.934	2.60041	2.59872	0.926963	0.953116
A_84_P75254	TC393433	tc|Rep: T1B9.5 protein - Arabidopsis thaliana (Mouse-ear cress), complete [TC393433]	134.367	167.943	178.232	193.19	239.272	240.108	160.181	224.19	2.20461	2.35062	0.0348682	0.100744
A_84_P811308	THI1	ref|Arabidopsis thaliana thiazole biosynthetic enzyme (THI1) mRNA, complete cds [NM_124858]	14762.6	16195.2	16199.9	16483.4	15985.3	14611.9	15719.3	15693.5	4.19643	4.19572	0.9738	0.983391
A_84_P23588	AT5G19920	ref|Arabidopsis thaliana transducin/WD40 domain-containing protein (AT5G19920) mRNA, complete cds [NM_121999]	749.012	812.292	757.952	702.474	787.525	783.276	773.086	757.758	2.88823	2.87953	0.675563	0.777894
A_84_P848657	TC395057	Unknown	5.04678	6.32107	4.20218	9.69095	8.54401	5.68536	5.19001	7.97344	0.715168	0.901646	0.106509	0.211609
A_84_P10568	EXO70B2	ref|Arabidopsis thaliana exocyst complex component 7 (EXO70B2) mRNA, complete cds [NM_100573]	105.077	118.247	103.937	86.9293	98.5558	92.9319	109.087	92.8057	2.03777	1.96757	0.0458211	0.118895
A_84_P147008	AT1G72070	ref|Arabidopsis thaliana chaperone DnaJ-domain containing protein (AT1G72070) mRNA, complete cds [NM_105865]	421.374	477.559	434.389	424.339	560.08	547.896	444.441	510.772	2.64781	2.70823	0.227424	0.358359
A_84_P21991	PECT1	ref|Arabidopsis thaliana ethanolamine-phosphate cytidylyltransferase (PECT1) mRNA, complete cds [NM_129424]	1687.74	1777.04	1866.27	1719.16	1908.46	1846.83	1777.02	1824.82	3.24969	3.26122	0.56312	0.685583
A_84_P610829	AT4G39420	ref|Arabidopsis thaliana uncharacterized protein (AT4G39420) mRNA, complete cds [NM_001160821]	645.096	673.537	578.037	731.654	737.71	770.416	632.223	746.593	2.80087	2.87308	0.0205151	0.0855812
A_84_P66514	AT1G59675	ref|Arabidopsis thaliana F-box protein (AT1G59675) mRNA, complete cds [NM_148608]	4.89597	4.88986	4.22133	3.06702	3.68251	3.66986	4.66905	3.47313	0.669229	0.540721	0.0167256	0.0855812
A_84_P293714	AT5G02330	ref|Arabidopsis thaliana cysteine/histidine-rich C1 domain-containing protein (AT5G02330) mRNA, complete cds [NM_120311]	4.91647	5.0011	4.23548	3.07531	5.9034	3.68089	4.71769	4.21987	0.673729	0.625299	0.607018	0.722318
A_84_P755215	A_84_P755215	Unknown	4.93726	4.9308	4.24831	3.08358	3.70677	3.69076	4.70546	3.4937	0.672602	0.543286	0.016881	0.0855812
A_84_P823506	AT1G06690	ref|Arabidopsis thaliana NAD(P)-linked oxidoreductase-like protein (AT1G06690) mRNA, complete cds [NM_100546]	800.113	804.513	622.066	732.091	634.335	564.032	742.231	643.486	2.87054	2.80854	0.270924	0.4072
A_84_P11151	AT5G24940	ref|Arabidopsis thaliana putative protein phosphatase 2C 71 (AT5G24940) mRNA, complete cds [NM_122403]	6.59401	8.06114	9.61384	3.063	9.95566	3.62669	8.08966	5.54845	0.90793	0.744172	0.344967	0.484151
A_84_P18398	RHM3	ref|Arabidopsis thaliana UDP-glucose 4,6-dehydratase (RHM3) mRNA, complete cds [NM_112340]	3457.9	3645.01	3792.49	3067.45	3119.98	3218.1	3631.8	3135.18	3.56012	3.49626	0.00953745	0.0803387
A_84_P785335	AT5G13760	ref|Arabidopsis thaliana Plasma-membrane choline transporter family protein (AT5G13760) mRNA, complete cds [NM_121379]	329.486	324.428	325.598	281.271	316.483	330.968	326.504	309.574	2.51389	2.49076	0.31748	0.456031
A_84_P763117	TC367566	tc|Rep: T1J24.8 protein - Arabidopsis thaliana (Mouse-ear cress), complete [TC367566]	5.03543	5.02795	4.30317	3.1201	3.76171	3.72966	4.78885	3.53716	0.680231	0.548654	0.0174124	0.0855812
A_84_P837666	AT3G44370	ref|Arabidopsis thaliana membrane insertion protein and OxaA/YidC with tetratricopeptide repeat domain-containing protein (AT3G44370) mRNA, complete cds [NM_114305]	5.39421	5.39223	8.42512	13.96	22.2861	17.8359	6.40386	18.0274	0.806442	1.25593	0.0112041	0.0855812
A_84_P276830	AT5G44850	ref|Arabidopsis thaliana FBD domain-containing protein (AT5G44850) mRNA, complete cds [NM_123853]	5.07006	5.06261	4.31879	3.13158	3.77979	3.73842	4.81715	3.54993	0.68279	0.55022	0.0176554	0.0855812
A_84_P14802	AT4G28790	ref|Arabidopsis thaliana transcription factor bHLH23 (AT4G28790) mRNA, complete cds [NM_119023]	5.08587	5.07759	7.00602	3.13619	3.78679	3.6905	5.72316	3.53783	0.757636	0.548737	0.0314188	0.0964745
A_84_P10308	AGL62	ref|Arabidopsis thaliana agamous-like MADS-box protein AGL62 (AGL62) mRNA, complete cds [NM_125437]	26.1475	34.4564	36.5034	15.0648	21.6819	18.6565	32.3691	18.4678	1.51013	1.26641	0.0198102	0.0855812
A_84_P855193	AT4G28940	ref|Arabidopsis thaliana Phosphorylase-like protein protein (AT4G28940) mRNA, complete cds [NM_119038]	5.11353	5.10829	4.33315	3.14333	3.8012	3.74196	4.85166	3.56216	0.68589	0.551714	0.0180841	0.0855812
A_84_P840665	AT1G48190	gb|Arabidopsis thaliana chromosome 1 hypothetical protein AT1G48190 mRNA, complete cds, alternatively spliced [AY735526]	5.12545	5.11989	4.3353	3.14572	3.80557	3.74037	4.86021	3.56388	0.686655	0.551924	0.0181922	0.0855812
A_84_P754831	AT1G10865	ref|Arabidopsis thaliana uncharacterized protein (AT1G10865) mRNA, complete cds [NM_001084044]	1810.74	1935.69	1898.53	1448.08	1588.72	1607.46	1881.65	1548.09	3.27454	3.1898	0.0059258	0.0648405
A_84_P830247	AT3G55140	ref|Arabidopsis thaliana pectate lyase (AT3G55140) mRNA, complete cds [NM_202710]	846.675	907.151	944.173	776.788	842.988	807.021	899.333	808.933	2.95392	2.90791	0.0576484	0.1392
A_84_P837624	TA53107_3702	Unknown	5.20701	5.14946	4.33523	4.00835	3.81343	3.80999	4.89723	3.87726	0.689951	0.588525	0.0242523	0.0881454
A_84_P570699	AT4G24730	ref|Arabidopsis thaliana calcineurin-like phosphoesterase family protein (AT4G24730) mRNA, complete cds [NM_118606]	5.51092	10.8418	4.48616	8.26165	8.97391	12.7641	6.9463	9.9999	0.841754	0.999996	0.274787	0.411221
A_84_P846263	AT1G11860	ref|Arabidopsis thaliana aminomethyltransferase (AT1G11860) mRNA, complete cds [NM_001198040]	7616.46	7979.73	8905.9	8798.38	7847.23	7092.53	8167.36	7912.71	3.91208	3.89833	0.704655	0.80015
A_84_P800631	AT3G11180	gb|Arabidopsis thaliana clone 27124 mRNA sequence [DQ108826]	5.15489	5.16261	4.36585	3.13698	3.8083	5.54417	4.89445	4.16315	0.689704	0.619422	0.392864	0.530749
A_84_P16707	WIN2	ref|Arabidopsis thaliana putative protein phosphatase 2C 59 (WIN2) mRNA, complete cds [NM_119324]	795.596	946.67	896.296	797.211	1035.5	962.423	879.52	931.71	2.94425	2.96928	0.564974	0.687165
A_84_P867721	AT4G16260	ref|Arabidopsis thaliana catalytic/ cation binding / hydrolase (AT4G16260) mRNA, complete cds [NM_117722]	5.90769	13.1088	5.6047	3.99635	3.67248	3.63526	8.20707	3.76803	0.914188	0.576114	0.144871	0.261351
A_84_P512287	AT5G23160	ref|Arabidopsis thaliana uncharacterized protein (AT5G23160) mRNA, complete cds [NM_122222]	5.34106	7.77328	4.38719	7.4988	7.89581	5.58491	5.83384	6.99317	0.765955	0.844674	0.401003	0.538623
A_84_P807923	CRU3	ref|Arabidopsis thaliana cruciferin 3 (CRU3) mRNA, complete cds [NM_179134]	22.0047	21.0165	15.7976	18.2295	14.4206	20.4859	19.6062	17.712	1.29239	1.24827	0.508999	0.639492
A_84_P841594	A_84_P841594	Unknown	5.10773	8.70267	4.24206	3.09147	3.6929	3.59927	6.01748	3.46121	0.779415	0.539228	0.137262	0.251724
A_84_P815049	AT1G76010	ref|Arabidopsis thaliana Alba DNA/RNA-binding protein (AT1G76010) mRNA, complete cds [NM_106249]	435.371	513.519	546.753	434.789	397.545	379.528	498.548	403.954	2.69771	2.60633	0.0619701	0.14628
A_84_P18165	AT2G41910	ref|Arabidopsis thaliana protein kinase-like protein (AT2G41910) mRNA, complete cds [NM_129755]	6.51735	12.1889	10.4122	3.029	6.3378	3.4562	9.70615	4.27433	0.987047	0.630868	0.0510655	0.128144
A_84_P764046	ROPGEF3	ref|Arabidopsis thaliana RHO guanyl-nucleotide exchange factor 3 (ROPGEF3) mRNA, complete cds [NM_001125431]	136.16	151.824	135.681	120.297	139.059	127.946	141.222	129.101	2.1499	2.11093	0.186048	0.311504
(+)E1A_r60_a97	E1A_r60_a97		192.435	193.515	193.913	351.841	404.227	450.261	193.288	402.11	2.2862	2.60434	0.00183048	0.0418573
A_84_P238143	AT2G34340	ref|Arabidopsis thaliana uncharacterized protein (AT2G34340) mRNA, complete cds [NM_128986]	12.6517	19.0738	14.4364	11.3171	14.7844	11.1683	15.3873	12.4232	1.18716	1.09423	0.257954	0.392539
A_84_P751863	AVP1	ref|Arabidopsis thaliana Pyrophosphate-energized vacuolar membrane proton pump 1 (AVP1) mRNA, complete cds [NM_101437]	33153	35595.1	31224.6	30067.5	29900.5	30461.1	33324.3	30143.1	4.52276	4.47919	0.0671825	0.154238
A_84_P759130	A_84_P759130	Unknown	4.40471	4.47839	3.64122	2.81065	3.42374	3.2341	4.17477	3.15616	0.620633	0.499159	0.0344628	0.100328
A_84_P759455	A_84_P759455	Unknown	4.41012	4.4739	3.64833	2.81528	3.42082	3.23719	4.17745	3.15776	0.620911	0.499379	0.0333587	0.0987197
A_84_P23540	CRCK1	ref|Arabidopsis thaliana calmodulin-binding receptor-like cytoplasmic kinase 1 (CRCK1) mRNA, complete cds [NM_125284]	124.956	139.47	118.888	108.7	122.868	138.643	127.771	123.404	2.10643	2.09133	0.701104	0.797529
A_84_P607581	A_84_P607581	Unknown	4.41917	4.46644	3.66274	2.82341	3.4159	3.24309	4.18278	3.1608	0.621465	0.499797	0.0313079	0.096335
A_84_P755721	A_84_P755721	Unknown	12.9868	9.00544	5.57642	4.30065	8.49036	5.64449	9.18954	6.14517	0.963294	0.788534	0.285548	0.422699
A_84_P756634	A_84_P756634	Unknown	5.05739	5.38979	4.61135	2.81494	3.38828	3.22984	5.01951	3.14435	0.700661	0.497531	0.00269025	0.0475367
A_84_P24087	NRT2.6	ref|Arabidopsis thaliana high affinity nitrate transporter 2.6 (NRT2.6) mRNA, complete cds [NM_114375]	11.9081	8.73462	9.67317	37.9723	12.7902	16.1311	10.1053	22.2979	1.00455	1.34826	0.199995	0.327289
A_84_P833262	TA50584_3702	Unknown	4.43511	4.45741	5.36579	2.83785	3.40953	3.22596	4.75277	3.15778	0.676947	0.499382	0.0103452	0.0833842
A_84_P194504	CLE25	ref|Arabidopsis thaliana protein CLAVATA3/ESR-related 25 (CLE25) mRNA, complete cds [NM_148758]	975.622	1078.01	995.629	925.333	1091.01	1070.78	1016.42	1029.04	3.00707	3.01243	0.845895	0.900429
A_84_P576778	AT3G30220	ref|Arabidopsis thaliana uncharacterized protein (AT3G30220) mRNA, complete cds [NM_113921]	4.44291	4.45688	3.71549	2.84449	3.40894	3.27208	4.2051	3.17517	0.623776	0.501767	0.0259269	0.0898129
A_84_P129976	AT1G13360	ref|Arabidopsis thaliana uncharacterized protein (AT1G13360) mRNA, complete cds [NM_148463]	1833.99	2135.19	2136.18	1754.43	2214.21	1954.17	2035.12	1974.27	3.30859	3.29541	0.73377	0.821965
A_84_P10832	AT3G32040	ref|Arabidopsis thaliana geranylgeranyl diphosphate synthase 12 (AT3G32040) mRNA, complete cds [NM_114027]	4.45104	4.45829	3.73524	2.85099	3.40944	3.28451	4.21486	3.18164	0.624783	0.502652	0.0244445	0.0883797
A_84_P842485	NP237614	tc|GB|AB009054.1|BAB11021.1 contains similarity to CHP-rich zinc finger protein~gene_id:MUL8.16 [NP237614]	4.45613	4.46022	4.95177	2.85469	3.41052	3.26522	4.62271	3.17681	0.664896	0.501991	0.00348676	0.0524261
A_84_P19235	HB4	ref|Arabidopsis thaliana homeobox-leucine zipper protein ATHB-4 (HB4) mRNA, complete cds [NM_130055]	1090.95	1183.81	1147.52	1011.1	1300.77	1205.31	1140.76	1172.39	3.05719	3.06907	0.741342	0.827622
A_84_P76494	AT3G03990	ref|Arabidopsis thaliana alpha/beta-hydrolase domain-containing protein (AT3G03990) mRNA, complete cds [NM_111270]	2570.17	2774	3015.04	2585.59	3114.29	3479.55	2786.4	3059.81	3.44504	3.48569	0.398587	0.536176
A_84_P817654	LNG2	ref|Arabidopsis thaliana longifolia2 (LNG2) mRNA, complete cds [NM_111084]	20.9994	19.2079	16.9591	23.443	31.2802	38.291	19.0554	31.0047	1.28002	1.49143	0.0547541	0.134305
A_84_P14387	NP454257	tc|GB|AC006304.4|AAD20109.1 putative protein phosphatase 2C [Arabidopsis thaliana] [NP454257]	4.47805	4.47664	3.79419	2.8693	3.42079	3.32549	4.24963	3.2052	0.628351	0.505855	0.0213182	0.0858104
A_84_P763049	EDA35	ref|Arabidopsis thaliana temperature sensing protein-like protein (EDA35) mRNA, complete cds [NM_001084885]	293.315	306.698	340.606	294.651	280.298	251.148	313.54	275.365	2.49629	2.43991	0.115223	0.223106
A_84_P848939	DR281172	tc|Rep: Chlorophyll a-b binding protein CP26, chloroplast precursor - Arabidopsis thaliana (Mouse-ear cress), partial (58%) [TC390573]	362.568	377.683	376.793	394.504	407.317	338.404	372.348	380.075	2.57095	2.57987	0.739982	0.826708
A_84_P804586	AT2G43150	ref|Arabidopsis thaliana Proline-rich extensin-like family protein (AT2G43150) mRNA, complete cds [NM_129877]	122.145	121.756	112.977	246.138	233.496	241.875	118.959	240.503	2.0754	2.38112	1.40841e-05	0.00840319
A_84_P17126	AT1G11040	ref|Arabidopsis thaliana HSP40/DnaJ peptide-binding protein (AT1G11040) mRNA, complete cds [NM_100977]	4.50909	4.50255	3.84542	2.88739	3.43681	3.36358	4.28569	3.22926	0.632021	0.509103	0.0194442	0.0855812
A_84_P11295	AT5G19960	ref|Arabidopsis thaliana RNA recognition motif-containing protein (AT5G19960) mRNA, complete cds [NM_122003]	1229.88	1310.77	1398.11	1307.69	1443.96	1431.91	1312.92	1394.52	3.11824	3.14442	0.279206	0.41599
A_84_P53140	AT1G02870	ref|Arabidopsis thaliana uncharacterized protein (AT1G02870) mRNA, complete cds [NM_100168]	3605.4	3287.97	3278.69	3330.86	2949.33	3236.53	3390.68	3172.24	3.53029	3.50137	0.236866	0.36913
A_84_P762047	AT3G27328	ref|Arabidopsis thaliana uncharacterized protein (AT3G27328) mRNA, complete cds [NM_001125243]	4.53823	4.53118	3.88908	2.90299	3.455	3.3976	4.31949	3.25187	0.635433	0.512133	0.0183511	0.0855812
A_84_P845426	A_84_P845426	Unknown	7.28113	6.89083	5.03308	6.37391	5.56869	4.06549	6.40168	5.33603	0.806294	0.727218	0.333093	0.472212
A_84_P22296	AT4G05010	ref|Arabidopsis thaliana F-box protein (AT4G05010) mRNA, complete cds [NM_116740]	145.86	148.448	147.857	110.29	123.399	119.568	147.388	117.752	2.16846	2.07097	0.00172049	0.040904
A_84_P15856	AT5G14460	ref|Arabidopsis thaliana tRNA pseudouridine synthase B (AT5G14460) mRNA, complete cds [NM_121450]	3238.53	3475.78	3713.34	3435.73	3587.17	3631.01	3475.88	3551.31	3.54107	3.55039	0.639983	0.749512
A_84_P296644	AT4G13370	ref|Arabidopsis thaliana uncharacterized protein (AT4G13370) mRNA, complete cds [NM_117411]	1790.68	1952.01	1985.84	1757.13	1932.02	1997.77	1909.51	1895.64	3.28092	3.27776	0.889507	0.928411
A_84_P829348	HVT1	ref|Arabidopsis thaliana protein helicase in vascular tissue and tapetum (HVT1) mRNA, complete cds [NM_179823]	215.839	248.142	223.059	235.126	260.21	258.469	229.013	251.268	2.35986	2.40014	0.154522	0.273681
A_84_P827961	AT1G12400	ref|Arabidopsis thaliana basal transcription factor complex TTD-A subunit (AT1G12400) mRNA, complete cds [NM_101112]	315.394	317.968	346.672	314.481	347.802	371.655	326.678	344.646	2.51412	2.53737	0.406219	0.543638
A_84_P13372	AT1G69840	ref|Arabidopsis thaliana Hypersensitive-induced response protein 2 (AT1G69840) mRNA, complete cds [NM_202387]	1440.75	1537.19	1648.07	1566.36	1487.85	1498.37	1542	1517.53	3.18809	3.18114	0.724647	0.81531
A_84_P65934	AT3G52580	ref|Arabidopsis thaliana 40S ribosomal protein S14-3 (AT3G52580) mRNA, complete cds [NM_115118]	295.481	308.735	312.457	364.142	403.958	380.928	305.558	383.009	2.48509	2.58321	0.00359257	0.0528862
A_84_P21332	AT3G51870	ref|Arabidopsis thaliana putative envelope ADP,ATP carrier protein (AT3G51870) mRNA, complete cds [NM_115046]	8354.72	8200.83	8800.21	7905.1	7056.49	7342	8451.92	7434.53	3.92696	3.87125	0.0296436	0.0944352
A_84_P537767	AT3G49140	ref|Arabidopsis thaliana pentatricopeptide repeat-containing protein (AT3G49140) mRNA, complete cds [NM_114773]	2014.04	2197.55	2279.5	2282.19	2366.9	2365.72	2163.7	2338.27	3.3352	3.36889	0.104263	0.208571
A_84_P849895	AT2G44210	ref|Arabidopsis thaliana uncharacterized protein (AT2G44210) mRNA, complete cds [NM_129985]	129.173	120.312	122.455	115.607	112.906	107.429	123.98	111.98	2.09335	2.04914	0.0288551	0.0934038
A_84_P837084	AT1G58280	ref|Arabidopsis thaliana phosphoglycerate mutase-like protein (AT1G58280) mRNA, complete cds [NM_001198334]	18.1821	15.4429	17.0001	18.7307	15.0297	14.3842	16.875	16.0482	1.22724	1.20543	0.626153	0.738152
A_84_P837240	TA52911_3702	Unknown	4.73421	4.7295	4.09693	2.99626	3.58161	3.56692	4.52021	3.3816	0.655159	0.529122	0.0164305	0.0855812
A_84_P23308	SESA1	ref|Arabidopsis thaliana seed storage albumin 1 (SESA1) mRNA, complete cds [NM_118848]	6.2296	7.54944	4.19132	2.97097	3.53341	3.57779	5.99012	3.36072	0.777435	0.526433	0.0576002	0.139107
A_84_P767829	AT5G28370	ref|Arabidopsis thaliana pentatricopeptide repeat-containing protein (AT5G28370) mRNA, complete cds [NM_122720]	1198.11	1205.83	1412.74	997.037	944.221	1071.05	1272.23	1004.1	3.10456	3.00178	0.0277942	0.0920305
A_84_P700267	TA38936_3702	Unknown	9.26593	8.45915	4.32346	6.59122	10.5216	8.3677	7.34951	8.49352	0.866259	0.929088	0.580809	0.700422
A_84_P22767	CYP89A2	ref|Arabidopsis thaliana cytochrome P450 89A2 (CYP89A2) mRNA, complete cds [NM_105164]	823.441	817.965	600.499	514.854	491.454	386.807	747.302	464.372	2.8735	2.66687	0.0273717	0.0915752
A_84_P94029	DQ108874	gb|Arabidopsis thaliana clone 7216 mRNA sequence [DQ108874]	4.90966	4.8284	4.17636	4.28348	3.6432	3.63212	4.63814	3.85294	0.666344	0.585792	0.0681829	0.155817
A_84_P770080	TC380850	tc|Rep: Uncharacterized mitochondrial protein AtMg00170/AtMg00620 - Arabidopsis thaliana (Mouse-ear cress), partial (94%) [TC380850]	326.827	329.508	215.225	263.482	222.927	265.894	290.52	250.768	2.46318	2.39927	0.3782	0.517087
A_84_P22983	AT2G18670	ref|Arabidopsis thaliana RING-H2 finger protein ATL56 (AT2G18670) mRNA, complete cds [NM_127423]	166.242	189.667	174.88	193.781	229.212	209.813	176.929	210.935	2.2478	2.32415	0.0508014	0.127727
A_84_P154735	AT1G57610	ref|Arabidopsis thaliana uncharacterized protein (AT1G57610) mRNA, complete cds [NM_202314]	1518.99	1700.29	1789.87	1475.61	1724.92	1667.74	1669.72	1622.76	3.22264	3.21025	0.690636	0.789329
A_84_P10524	AT1G66810	ref|Arabidopsis thaliana zinc finger CCCH domain-containing protein 14 (AT1G66810) mRNA, complete cds [NM_105352]	60.4449	62.8712	66.1621	39.9767	40.9727	49.6358	63.1594	43.5284	1.80044	1.63877	0.00489226	0.0595783
A_84_P770179	A_84_P770179	Unknown	247.174	228.774	152.4	132.676	198.353	216.911	209.449	182.647	2.32108	2.26161	0.526316	0.654303
A_84_P826147	AT2G42760	ref|Arabidopsis thaliana uncharacterized protein (AT2G42760) mRNA, complete cds [NM_129837]	182.766	188.297	190.928	179.397	158.374	135.572	187.33	157.781	2.27261	2.19805	0.0834939	0.178872
A_84_P11815	VDAC5	ref|Arabidopsis thaliana voltage dependent anion channel 5 (VDAC5) mRNA, complete cds [NM_114852]	95.5038	94.7284	106.451	83.7176	104.533	112.097	98.8944	100.116	1.99517	2.0005	0.901775	0.936869
A_84_P755009	AT2G38220	ref|Arabidopsis thaliana RING-finger domain-containing protein (AT2G38220) mRNA, complete cds [NM_129379]	5.10264	5.1716	4.32625	4.93545	9.50958	5.27555	4.86683	6.57353	0.687246	0.817799	0.317618	0.456181
A_84_P238845	AT4G21660	ref|Arabidopsis thaliana splicing factor 3B subunit 2 (AT4G21660) mRNA, complete cds [NM_001203860]	2450.37	2628.2	2919.11	2893.93	2744.32	2885.32	2665.89	2841.19	3.42584	3.4535	0.293182	0.430573
A_84_P869603	GPP1	ref|Arabidopsis thaliana glycerol-3-phosphatase 1 (GPP1) mRNA, complete cds [NM_118717]	795.289	824.294	743.929	593.809	624.144	648.603	787.837	622.185	2.89644	2.79392	0.00427305	0.056392
A_84_P274610	AT2G39000	ref|Arabidopsis thaliana Acyl-CoA N-acyltransferases-containing protein (AT2G39000) mRNA, complete cds [NM_179977]	1049.64	1136.93	1254.31	1260.41	1431.45	1484.22	1146.96	1392.03	3.05955	3.14365	0.0526303	0.130796
A_84_P792453	AT4G08874	gb|AYARO15TR pooled cDNA populations Arabidopsis thaliana cDNA, mRNA sequence [EG466902]	33.0348	49.9535	32.6632	14.3507	23.7586	18.1169	38.5505	18.7421	1.58603	1.27282	0.0351077	0.10093
A_84_P802664	AT5G49880	ref|Arabidopsis thaliana mitotic spindle assembly checkpoint protein MAD1 (AT5G49880) mRNA, complete cds [NM_124366]	15.4227	24.1773	16.7279	17.4445	15.567	16.7654	18.776	16.5923	1.2736	1.21991	0.476306	0.61048
A_84_P19755	AT5G58750	ref|Arabidopsis thaliana WcaG domain-containing protein (AT5G58750) mRNA, complete cds [NM_125262]	5.09831	5.09056	4.3239	3.13698	3.78995	3.73452	4.83759	3.55382	0.684629	0.550695	0.0178934	0.0855812
A_84_P560530	AT1G76740	ref|Arabidopsis thaliana uncharacterized protein (AT1G76740) mRNA, complete cds [NM_106324]	433.735	446.914	419.46	500.416	553.956	504.027	433.369	519.466	2.63686	2.71556	0.0105822	0.0841332
A_84_P21279	AT3G51730	ref|Arabidopsis thaliana saposin B domain-containing protein (AT3G51730) mRNA, complete cds [NM_115032]	979.156	1015.94	1023.18	1071.02	1175.86	1224.35	1006.09	1157.08	3.00264	3.06336	0.0330529	0.0983822
A_84_P263060	TC381126	tc|Rep: Chromosome chr13 scaffold_17, whole genome shotgun sequence - Vitis vinifera (Grape), partial (61%) [TC381126]	37.7995	35.0275	42.4877	51.0218	54.9339	53.9192	38.4382	53.2916	1.58476	1.72666	0.00386557	0.0544227
A_84_P56650	AT5G41080	ref|Arabidopsis thaliana glycerophosphoryl diester phosphodiesterase family protein (AT5G41080) mRNA, complete cds [NM_203136]	189.289	129.725	155.836	257.8	177.22	163.717	158.283	199.579	2.19943	2.30012	0.291994	0.429159
A_84_P22353	TC381707	tc|Rep: UMP/CMP kinase like protein - Arabidopsis thaliana (Mouse-ear cress), complete [TC381707]	416.728	463.466	425.149	484.443	544.856	549.677	435.114	526.325	2.6386	2.72125	0.0230654	0.0868968
A_84_P790264	AT5G44730	ref|Arabidopsis thaliana haloacid dehalogenase-like hydrolase domain-containing protein (AT5G44730) mRNA, complete cds [NM_123840]	3204.59	3695.59	3699.01	3229.08	3818.25	3770.61	3533.06	3605.98	3.54815	3.55702	0.785332	0.859141
A_84_P846989	AT1G22630	ref|Arabidopsis thaliana uncharacterized protein (AT1G22630) mRNA, complete cds [NM_102110]	2021.32	1909.81	2092.4	2007.03	1853.73	1846.61	2007.84	1902.46	3.30273	3.27931	0.2305	0.361899
A_84_P826528	AT5G65120	ref|Arabidopsis thaliana uncharacterized protein (AT5G65120) mRNA, complete cds [NM_125911]	1187.88	1289.93	1175.5	1223.72	1321.68	1199.49	1217.77	1248.3	3.08556	3.09632	0.589032	0.707087
A_84_P817813	UXS5	ref|Arabidopsis thaliana UDP-XYL synthase 5 (UXS5) mRNA, complete cds [NM_001035743]	2724.24	3361.62	3076.11	2723.79	3672.02	3546.91	3053.99	3314.24	3.48487	3.52038	0.498345	0.630162
A_84_P808375	AAC1	ref|Arabidopsis thaliana ADP,ATP carrier protein 1 (AAC1) mRNA, complete cds [NM_180210]	58539.7	66790.7	67486.5	51445.7	56199.5	57549	64272.3	55064.7	4.80802	4.74087	0.0544376	0.133837
A_84_P18093	AT1G28590	ref|Arabidopsis thaliana GDSL esterase/lipase (AT1G28590) mRNA, complete cds [NM_102627]	5.12421	5.59323	4.26378	3.10648	3.76494	3.62777	4.99374	3.49973	0.698426	0.544035	0.0269867	0.0911056
A_84_P144839	ARI2	ref|Arabidopsis thaliana ariadne-1 (ARI2) mRNA, complete cds [NM_127167]	63.9509	78.1946	81.2002	62.8708	89.2883	90.3902	74.4486	80.8498	1.87186	1.90768	0.573304	0.694186
A_84_P751562	AT1G16480	ref|Arabidopsis thaliana PPR repeat domain-containing protein (AT1G16480) mRNA, complete cds [NM_101513]	73.2279	77.2038	82.3926	71.1307	73.4553	77.437	77.6081	74.0077	1.88991	1.86928	0.327393	0.466354
A_84_P807496	GAPC2	ref|Arabidopsis thaliana glyceraldehyde 3-phosphate dehydrogenase (GAPC2) mRNA, complete cds [NM_001084061]	5864.45	6776.36	7155.06	5536.62	5596.95	4976.9	6598.62	5370.16	3.81945	3.72999	0.0463503	0.119856
A_84_P301440	AT1G31910	ref|Arabidopsis thaliana phosphomevalonate kinase (AT1G31910) mRNA, complete cds [NM_001198195]	7855.04	7998.37	8348.64	8288.23	9096.75	9580.58	8067.35	8988.52	3.90673	3.95369	0.0850266	0.181164
A_84_P18812	UBC7	ref|Arabidopsis thaliana ubiquitin carrier protein 7 (UBC7) mRNA, complete cds [NM_125320]	1830.66	1947.14	1928.9	2104.87	2272	2103.25	1902.23	2160.04	3.27926	3.33446	0.0180238	0.0855812
A_84_P14938	AT1G55830	ref|Arabidopsis thaliana uncharacterized protein (AT1G55830) mRNA, complete cds [NM_104460]	366.749	386.112	429.277	332.97	362.93	392.935	394.046	362.945	2.59555	2.55984	0.286691	0.423995
A_84_P835353	AT3G28345	ref|Arabidopsis thaliana ABC transporter B family member 15 (AT3G28345) mRNA, complete cds [NM_113754]	4.39218	4.47877	3.62896	2.80077	3.4223	3.22694	4.16664	3.15001	0.619785	0.498311	0.035727	0.101713
A_84_P14856	INT4	ref|Arabidopsis thaliana inositol transporter 4 (INT4) mRNA, complete cds [NM_117746]	258.586	239.576	224.308	286.74	264.148	253.664	240.823	268.184	2.3817	2.42843	0.120623	0.230158
A_84_P23297	PAP24	ref|Arabidopsis thaliana purple acid phosphatase 24 (PAP24) mRNA, complete cds [NM_118621]	6.95564	6.40902	7.9546	6.71237	5.73762	8.42997	7.10642	6.95998	0.851651	0.842608	0.879673	0.922536
A_84_P23489	AT5G44840	ref|Arabidopsis thaliana glycoside hydrolase family 28 protein / polygalacturonase (pectinase) family protein (AT5G44840) mRNA, complete cds [NM_123852]	4.60297	4.46451	3.64833	2.80952	3.41308	3.23369	4.2386	3.1521	0.627223	0.4986	0.0352854	0.10112
A_84_P20901	ATNTT2	ref|Arabidopsis thaliana ADP,ATP carrier protein 2 (ATNTT2) mRNA, complete cds [NM_101419]	17810.8	17884.9	16471.3	18300.2	17467.4	16884.6	17389	17550.7	4.24028	4.24429	0.805958	0.873443
A_84_P824642	PIF3	ref|Arabidopsis thaliana transcription factor PIF3 (PIF3) mRNA, complete cds [NM_179295]	21.7045	15.2035	29.2332	21.7319	25.2874	16.532	22.0471	21.1837	1.34335	1.326	0.865587	0.913296
A_84_P23403	AT5G07810	ref|Arabidopsis thaliana SNF2 and helicase domain-containing protein (AT5G07810) mRNA, complete cds [NM_120863]	1165.62	1212.06	1187.37	1301.09	1471.67	1400.84	1188.35	1391.2	3.07494	3.14339	0.016723	0.0855812
A_84_P787864	AT3G48640	ref|Arabidopsis thaliana uncharacterized protein (AT3G48640) mRNA, complete cds [NM_114723]	4.42467	4.45203	3.67871	2.82965	3.40456	3.24796	4.18513	3.16072	0.621709	0.499787	0.0286233	0.0931604
A_84_P754534	AT1G45229	ref|Arabidopsis thaliana uncharacterized protein (AT1G45229) mRNA, complete cds [NM_001123969]	51.1746	55.1284	49.9041	59.3261	63.0354	68.4963	52.069	63.6193	1.71658	1.80359	0.020223	0.0855812
A_84_P23701	RPL10B	ref|Arabidopsis thaliana 60S ribosomal protein L10-2 (RPL10B) mRNA, complete cds [NM_102455]	2704.96	2651.74	2784.3	2809.33	2638.9	2543.85	2713.67	2664.03	3.43356	3.42554	0.597534	0.713987
A_84_P821489	AT2G25650	ref|Arabidopsis thaliana DNA-binding storekeeper protein-related transcriptional regulator (AT2G25650) mRNA, complete cds [NM_128124]	106.496	119.827	136.088	146.78	138.141	145.997	120.804	143.639	2.08208	2.15727	0.0639773	0.149364
A_84_P18304	AT1G36970	ref|Arabidopsis thaliana uncharacterized protein (AT1G36970) mRNA, complete cds [NM_103352]	4.45756	4.44886	3.71498	3.10677	3.40189	3.26892	4.20713	3.25919	0.623986	0.51311	0.0219759	0.0861594
A_84_P20743	AT5G15740	ref|Arabidopsis thaliana O-fucosyltransferase family protein (AT5G15740) mRNA, complete cds [NM_121579]	1537.07	1668.67	1659.8	1562.23	1729.89	1804.31	1621.85	1698.81	3.21001	3.23014	0.407496	0.544935
A_84_P199214	AT1G22630	ref|Arabidopsis thaliana uncharacterized protein (AT1G22630) mRNA, complete cds [NM_102110]	6205.47	6078.57	6278.55	5799.45	5883.4	5777.58	6187.53	5820.14	3.79152	3.76493	0.00530983	0.0617075
A_84_P293774	VTC5	ref|Arabidopsis thaliana GDP-L-galactose phosphorylase (VTC5) mRNA, complete cds [NM_124894]	2801.23	3229.73	3282.57	2758.7	3280.79	3141.33	3104.51	3060.28	3.49199	3.48576	0.849211	0.902724
A_84_P24116	AT3G51580	ref|Arabidopsis thaliana uncharacterized protein (AT3G51580) mRNA, complete cds [NM_115017]	276.083	316.007	310.394	274.039	320.634	308.462	300.828	301.045	2.47832	2.47863	0.99131	0.99444
A_84_P20922	AT1G60970	ref|Arabidopsis thaliana coatomer subunit zeta-1 (AT1G60970) mRNA, complete cds [NM_104777]	11.6587	10.2156	4.21556	5.05759	3.68856	3.99551	8.69663	4.24722	0.939351	0.628105	0.127146	0.23837
A_84_P752148	AT1G43005	ref|Arabidopsis thaliana uncharacterized protein (AT1G43005) mRNA, complete cds [NM_001160928]	4.46843	4.4641	3.78044	2.86329	3.4107	3.31307	4.23766	3.19569	0.627126	0.504565	0.0214216	0.0858409
A_84_P15775	RAC3	ref|Arabidopsis thaliana Rac-like GTP-binding protein ARAC3 (RAC3) mRNA, complete cds [NM_001203987]	704.499	725.378	794.616	682.788	756.408	764.968	741.498	734.721	2.87011	2.86612	0.866121	0.913541
A_84_P23721	AT1G14200	ref|Arabidopsis thaliana RING/U-box domain-containing protein (AT1G14200) mRNA, complete cds [NM_101286]	287.367	255.543	376.49	295.414	278.81	325.798	306.467	300.007	2.48638	2.47713	0.875611	0.919719
A_84_P124561	AT5G59110	ref|Arabidopsis thaliana subtilisin-like serine protease-like protein (AT5G59110) mRNA, complete cds [NM_125301]	4.48922	4.48183	3.81912	2.87578	3.42182	3.34171	4.26339	3.2131	0.629755	0.506924	0.0199001	0.0855812
A_84_P821366	TA36592_3702	Unknown	6.45639	11.3205	13.7302	12.3411	8.94928	8.28372	10.5024	9.85804	1.02129	0.99379	0.807894	0.874667
A_84_P13440	emb1579	ref|Arabidopsis thaliana ATP/GTP-binding protein-like protein (emb1579) mRNA, complete cds [NM_126366]	2451.74	2782.03	2647.03	2789.45	3122.46	3081.65	2626.93	2997.85	3.41945	3.47681	0.059387	0.142067
A_84_P191754	GYRB3	ref|Arabidopsis thaliana DNA gyrase B3 (GYRB3) mRNA, complete cds [NM_120493]	495.168	544.947	560.798	507.681	580.759	568.399	533.638	552.28	2.72725	2.74216	0.568188	0.689934
A_84_P102076	AT5G64690	ref|Arabidopsis thaliana neurofilament triplet H protein-like protein (AT5G64690) mRNA, complete cds [NM_125865]	4.68994	4.6168	9.63461	6.38744	5.99469	3.29812	6.31378	5.22675	0.80029	0.718232	0.602189	0.718193
A_84_P584558	AT1G72600	ref|Arabidopsis thaliana hydroxyproline-rich glycoprotein family protein (AT1G72600) mRNA, complete cds [NM_105919]	69.4876	64.76	74.9579	64.1755	80.4348	75.5061	69.7352	73.3721	1.84345	1.86553	0.554385	0.678415
A_84_P757021	AT2G26500	ref|Arabidopsis thaliana putative cytochrome b6f complex subunit (AT2G26500) mRNA, complete cds [NM_128207]	5645.26	5810.64	6032.84	5905.84	6777.82	6497.66	5829.58	6393.77	3.76564	3.80576	0.114598	0.222245
A_84_P816444	AT2G34560	ref|Arabidopsis thaliana P-loop containing nucleoside triphosphate hydrolase-like protein (AT2G34560) mRNA, complete cds [NM_201871]	718.856	798.611	858.788	632.331	681.797	620.933	792.085	645.02	2.89877	2.80957	0.0300572	0.0950286
A_84_P11276	AT5G65620	ref|Arabidopsis thaliana Zincin-like metalloproteases family protein (AT5G65620) mRNA, complete cds [NM_125960]	3077.43	3394.94	2837.43	2859.33	2907.25	2850	3103.27	2872.2	3.49182	3.45821	0.227929	0.358901
A_84_P849364	DR225970	tc|Rep: Phospholipid hydroperoxide glutathione peroxidase 1, chloroplast precursor - Arabidopsis thaliana (Mouse-ear cress), partial (53%) [TC391272]	231.859	263.818	287.064	248.282	250.066	251.946	260.914	250.098	2.4165	2.39811	0.537041	0.663716
A_84_P857510	AT3G11930	ref|Arabidopsis thaliana adenine nucleotide alpha hydrolases-like protein (AT3G11930) mRNA, complete cds [NM_180232]	23.8694	14.9889	21.737	28.304	16.8479	23.5868	20.1984	22.9129	1.30532	1.36008	0.559322	0.682178
A_84_P603610	AT4G05523	ref|Arabidopsis thaliana uncharacterized protein (AT4G05523) mRNA, complete cds [NM_148239]	4.61397	4.60697	3.98196	2.93961	3.50186	3.4705	4.40096	3.30399	0.643548	0.519039	0.0168341	0.0855812
A_84_P797082	EG463176	gb|AYASC07TR pooled cDNA populations Arabidopsis thaliana cDNA, mRNA sequence [EG463176]	4.62953	4.62533	3.99759	2.947	3.51401	3.48336	4.41748	3.31479	0.645175	0.520456	0.0168334	0.0855812
A_84_P15002	AT5G51890	ref|Arabidopsis thaliana peroxidase 66 (AT5G51890) mRNA, complete cds [NM_124568]	390.962	371.523	413.932	432.163	409.765	409.521	392.139	417.15	2.59344	2.62029	0.15681	0.276497
A_84_P18268	AT2G21390	ref|Arabidopsis thaliana coatomer subunit alpha-2 (AT2G21390) mRNA, complete cds [NM_127711]	3917.69	4157.16	4179.72	4587.3	4754.45	4652.02	4084.85	4664.59	3.61118	3.66881	0.00392879	0.0547766
A_84_P756760	A_84_P756760	Unknown	22.166	18.4329	15.7381	14.7382	16.2692	19.685	18.779	16.8975	1.27367	1.22782	0.471482	0.606142
A_84_P792902	F19900	gb|ATTS5939 AC16H Arabidopsis thaliana cDNA clone TAP0408 3', mRNA sequence [F19900]	11.6601	8.73715	8.27018	4.70682	9.33197	12.4341	9.55581	8.8243	0.980268	0.94568	0.782954	0.857449
A_84_P556908	AT1G51430	ref|Arabidopsis thaliana uncharacterized protein (AT1G51430) mRNA, complete cds [NM_104021]	320.166	286.036	280.891	344.111	324.417	333.475	295.698	334.001	2.47085	2.52375	0.0477464	0.122485
A_84_P767770	A_84_P767770	Unknown	7.10719	4.88722	5.57512	2.9449	8.35342	4.45241	5.85651	5.25024	0.767639	0.720179	0.745073	0.830329
A_84_P577870	RUS5	ref|Arabidopsis thaliana uncharacterized protein (RUS5) mRNA, complete cds [NM_120229]	644.227	663.332	640.55	813.172	817.612	857.609	649.369	829.464	2.81249	2.9188	0.00033763	0.0246452
A_84_P22572	HSP90.1	ref|Arabidopsis thaliana heat shock protein 81-1 (HSP90.1) mRNA, complete cds [NM_124642]	82.4249	106.556	127.793	126.035	128.869	152.093	105.591	135.666	2.02363	2.13247	0.124125	0.234552
A_84_P186024	AT1G35630	ref|Arabidopsis thaliana protease-associated and C3HC4-type RING finger domain-containing protein (AT1G35630) mRNA, complete cds [NM_103264]	4.84186	4.87931	4.19706	3.75321	5.86616	5.50921	4.63941	5.04286	0.666463	0.702677	0.589892	0.707756
A_84_P14109	ACX2	ref|Arabidopsis thaliana acyl-coenzyme A oxidase 2 (ACX2) mRNA, complete cds [NM_001037068]	1137.48	1193.32	1243.47	1493.92	1624.02	1681.89	1191.42	1599.94	3.07607	3.2041	0.00299464	0.0494819
A_84_P799783	AT3G02510	gb|BP583580 RAFL14 Arabidopsis thaliana cDNA clone RAFL14-42-C08 3', mRNA sequence [BP583580]	10.0995	15.9241	16.6251	13.2614	15.3588	17.5322	14.2162	15.3841	1.15278	1.18707	0.653016	0.75977
A_84_P22758	CKL13	ref|Arabidopsis thaliana casein kinase like 13 (CKL13) mRNA, complete cds [NM_100324]	590.08	615.796	677.51	647.295	668.291	689.543	627.796	668.376	2.79782	2.82502	0.229815	0.361203
A_84_P811645	TPI	ref|Arabidopsis thaliana triosephosphate isomerase (TPI) mRNA, complete cds [NM_115402]	1001.86	1162.3	1185.36	1138.99	1234.87	1148.33	1116.51	1174.06	3.04786	3.06969	0.427776	0.564761
A_84_P89979	SYP111	ref|Arabidopsis thaliana syntaxin-related protein KNOLLE (SYP111) mRNA, complete cds [NM_100729]	17321.7	18486.8	20001.8	20258.5	21158.3	21200.5	18603.4	20872.4	4.26959	4.31957	0.0530369	0.131487
A_84_P863159	MAT3	ref|Arabidopsis thaliana S-adenosylmethionine synthase 3 (MAT3) mRNA, complete cds [NM_001124986]	1012.74	1130.89	1253.58	976.092	972.313	854.224	1132.41	934.21	3.054	2.97044	0.0688901	0.156939
A_84_P11979	AT4G31390	ref|Arabidopsis thaliana uncharacterized aarF domain-containing protein kinase (AT4G31390) mRNA, complete cds [NM_119288]	621.845	639.044	643.852	721.375	737.463	732.931	634.913	730.589	2.80271	2.86367	0.000311378	0.0241376
A_84_P119172	AT1G51130	ref|Arabidopsis thaliana Nse4, component of Smc5/6 DNA repair complex (AT1G51130) mRNA, complete cds [NM_103992]	404.977	458.769	416.571	376.337	461.467	425.656	426.772	421.153	2.6302	2.62444	0.858683	0.908849
A_84_P221626	AT1G68310	ref|Arabidopsis thaliana uncharacterized protein (AT1G68310) mRNA, complete cds [NM_001160985]	2320.89	2434.9	2520.36	2610.02	2753.85	2731.28	2425.38	2698.38	3.38478	3.4311	0.0201481	0.0855812
A_84_P21305	AGK2	ref|Arabidopsis thaliana guanylate kinase (AGK2) mRNA, complete cds [NM_001035800]	1089	1076.1	1183.71	1024.77	874.974	928.005	1116.27	942.584	3.04777	2.97432	0.0350978	0.10093
A_84_P805095	TA25831_3702	Unknown	19030.1	20371.2	14012.7	15583.1	12573.7	11696.2	17804.7	13284.3	4.25053	4.12334	0.116673	0.225088
A_84_P755511	A_84_P755511	Unknown	5.03473	5.02488	4.29554	3.11577	3.75504	3.71856	4.78505	3.52979	0.679887	0.547749	0.017341	0.0855812
A_84_P14950	NIP4;2	ref|Arabidopsis thaliana putative aquaporin NIP4-2 (NIP4;2) mRNA, complete cds [NM_123141]	5.10416	5.14433	11.7533	3.91683	6.29795	8.27491	7.33394	6.16323	0.865337	0.789808	0.669246	0.772876
A_84_P14851	AT4G15040	ref|Arabidopsis thaliana Subtilisin-like serine endopeptidase family protein (AT4G15040) mRNA, complete cds [NM_117591]	5.18906	9.14942	4.39044	5.28144	3.69224	6.98305	6.24297	5.31891	0.795391	0.725822	0.6257	0.737814
A_84_P806787	AT4G17520	ref|Arabidopsis thaliana plasminogen activator inhibitor 1 RNA-binding protein (AT4G17520) mRNA, complete cds [NM_117858]	38653.9	43050.1	40605	36080.7	38285.3	40347.8	40769.6	38237.9	4.61034	4.58249	0.225991	0.35666
A_84_P261670	AT4G39745	ref|Arabidopsis thaliana hydroxyproline-rich glycoprotein family protein (AT4G39745) mRNA, complete cds [NM_148409]	5.09607	5.08765	4.31839	3.13378	3.78542	3.72707	4.83404	3.54876	0.68431	0.550076	0.0178632	0.0855812
A_84_P15211	CAT8	ref|Arabidopsis thaliana cationic amino acid transporter 8 (CAT8) mRNA, complete cds [NM_101572]	768.143	807.185	806.213	773.591	830.102	833.184	793.847	812.292	2.89974	2.90971	0.471952	0.606496
A_84_P14273	AT1G14780	ref|Arabidopsis thaliana MAC/Perforin domain-containing protein (AT1G14780) mRNA, complete cds [NM_101347]	5.30783	18.0208	11.9271	7.0419	14.6303	7.04764	11.7519	9.57329	1.07011	0.981061	0.650601	0.75784
A_84_P816819	AGT2	ref|Arabidopsis thaliana alanine:glyoxylate aminotransferase 2 (AGT2) mRNA, complete cds [NM_120126]	2401.13	2606.74	2751.13	2565.73	2936.56	2903.26	2586.33	2801.85	3.41268	3.44745	0.239327	0.372007
A_84_P14126	AT5G16930	ref|Arabidopsis thaliana AAA-type ATPase family protein (AT5G16930) mRNA, complete cds [NM_121699]	1256.05	1221.91	1088.97	927.811	950.945	948.815	1188.98	942.524	3.07517	2.97429	0.00873905	0.0770066
A_84_P821108	AT1G10890	ref|Arabidopsis thaliana arginine and glutamate-rich protein 1 (AT1G10890) mRNA, complete cds [NM_100964]	326.133	343.244	336.85	429.239	483.86	527.297	335.409	480.132	2.52558	2.68136	0.00736258	0.0713805
A_84_P608020	MBD4	ref|Arabidopsis thaliana methyl-CPG-binding domain 4 protein (MBD4) mRNA, complete cds [NM_116168]	302.092	352.28	333.607	280.271	315.742	325.819	329.327	307.277	2.51763	2.48753	0.334925	0.474293
A_84_P181024	AT1G35530	ref|Arabidopsis thaliana fanconi anemia group M protein (AT1G35530) mRNA, complete cds [NM_001198212]	477.494	501.884	427.966	443.193	511.484	483.953	469.115	479.543	2.67128	2.68083	0.740999	0.82747
A_84_P766992	A_84_P766992	Unknown	5.13783	5.14499	4.2927	3.1239	3.79012	3.66826	4.85851	3.52743	0.686503	0.547458	0.018922	0.0855812
A_84_P593944	AT5G03495	ref|Arabidopsis thaliana RNA-binding (RRM/RBD/RNP motifs) family protein (AT5G03495) mRNA, complete cds [NM_001085055]	5.40734	5.33465	9.73231	10.1993	9.82462	3.56938	6.82477	7.86442	0.834088	0.895667	0.709233	0.803722
A_84_P833833	AT3G24090	ref|Arabidopsis thaliana putative glucosamine-fructose-6-phosphate aminotransferase (AT3G24090) mRNA, complete cds [NM_113314]	13.3026	18.1372	18.9959	11.4424	16.6759	17.6194	16.8119	15.2459	1.22562	1.18315	0.581349	0.700792
A_84_P274450	GATA23	ref|Arabidopsis thaliana GATA transcription factor 23 (GATA23) mRNA, complete cds [NM_122575]	5.2441	5.24065	4.25202	5.47401	6.44173	3.61367	4.91225	5.17647	0.691281	0.714034	0.782072	0.856804
A_84_P828767	AT1G32260	ref|Arabidopsis thaliana uncharacterized protein (AT1G32260) mRNA, complete cds [NM_102959]	396.227	443.531	482.064	392.718	464.21	410.131	440.607	422.353	2.64405	2.62568	0.608081	0.723176
A_84_P12522	AT2G28710	ref|Arabidopsis thaliana C2H2-type zinc finger-containing protein (AT2G28710) mRNA, complete cds [NM_128432]	159.032	144.179	170.327	155.533	160.863	155.05	157.846	157.149	2.19823	2.19631	0.933056	0.957005
A_84_P794714	NHO1	gb|BP571327 RAFL14 Arabidopsis thaliana cDNA clone RAFL14-75-N16 3', mRNA sequence [BP571327]	8.90065	13.8416	19.9269	13.0409	13.4954	12.1534	14.2231	12.8966	1.15299	1.11047	0.700887	0.797375
A_84_P787846	MES10	ref|Arabidopsis thaliana methyl esterase 10 (MES10) mRNA, complete cds [NM_114904]	233.713	257.703	248.434	285.306	381.742	370.023	246.617	345.69	2.39202	2.53869	0.0335949	0.0991221
A_84_P607864	GASA5	ref|Arabidopsis thaliana GAST1 protein homolog 5 (GASA5) mRNA, complete cds [NM_111158]	4.99875	5.05511	4.13817	3.01887	3.68023	3.47539	4.73068	3.39149	0.674923	0.530391	0.019619	0.0855812
A_84_P22146	AT3G29250	ref|Arabidopsis thaliana Rossmann-fold NAD(P)-binding domain-containing protein (AT3G29250) mRNA, complete cds [NM_001125265]	4.37909	4.48072	3.6178	2.7906	3.42194	3.22091	4.1592	3.14448	0.61901	0.497549	0.0370728	0.10314
A_84_P86089	AT4G25030	ref|Arabidopsis thaliana uncharacterized protein (AT4G25030) mRNA, complete cds [NM_202884]	4174.66	4318.77	4597.16	4837.91	4921.88	4661.8	4363.53	4807.19	3.63984	3.68189	0.0382689	0.105122
A_84_P186724	AT5G24740	ref|Arabidopsis thaliana uncharacterized protein (AT5G24740) mRNA, complete cds [NM_122383]	724.734	723.187	599.854	736.198	742.53	751.461	682.591	743.396	2.83416	2.87122	0.217714	0.347284
A_84_P854972	A_84_P854972	Unknown	80.5282	80.3409	88.6688	62.2244	50.6912	53.0088	83.1793	55.3081	1.92002	1.74279	0.00335888	0.0516669
A_84_P608698	TC386352	tc|Rep: Chromosome chr8 scaffold_106, whole genome shotgun sequence - Vitis vinifera (Grape), partial (46%) [TC386352]	4.40206	4.45979	3.64196	2.81007	3.4085	3.22815	4.16794	3.14891	0.619921	0.49816	0.0326265	0.0980335
A_84_P89769	PUB23	ref|Arabidopsis thaliana E3 ubiquitin-protein ligase PUB23 (PUB23) mRNA, complete cds [NM_129152]	182.893	186.474	151.369	174.166	180.282	156.183	173.579	170.21	2.2395	2.23099	0.812435	0.877764
A_84_P834597	CSLD5	ref|Arabidopsis thaliana 1,4-beta-D-xylan synthase (CSLD5) mRNA, complete cds [NM_100153]	242.016	255.474	231.002	224.652	327.685	324.322	242.831	292.22	2.3853	2.46571	0.225862	0.356502
A_84_P11576	AT2G33220	ref|Arabidopsis thaliana NADH dehydrogenase (AT2G33220) mRNA, complete cds [NM_128881]	9549.16	9581.25	9530.87	9901.38	10006.1	10032.4	9553.76	9979.96	3.98017	3.99913	0.000563129	0.0287414
A_84_P61730	AT1G13730	ref|Arabidopsis thaliana nuclear transport factor 2 and RNA recognition motif domain-containing protein (AT1G13730) mRNA, complete cds [NM_101241]	6204.2	5854.94	5558.35	4905.16	5508.98	5638.24	5872.5	5350.79	3.76882	3.72842	0.149637	0.267382
A_84_P761787	CNS0A6C6	Unknown	4.42111	4.44357	3.67859	2.82792	3.39737	3.24486	4.18109	3.15672	0.621289	0.499236	0.0279193	0.0921963
A_84_P841755	NP229955	tc|GB|AC000107.2|AAF98186.1 F17F8.14 [NP229955]	897.928	944.698	863.619	1012.99	945.331	939.526	902.082	965.948	2.95525	2.98495	0.127475	0.238735
A_84_P110822	AT3G11620	ref|Arabidopsis thaliana esterase/lipase domain-containing protein (AT3G11620) mRNA, complete cds [NM_001035595]	1238.42	1310.24	1272.95	1422.62	1436.53	1431.83	1273.87	1430.32	3.10512	3.15543	0.00177708	0.041376
A_84_P11966	CRU3	ref|Arabidopsis thaliana cruciferin 3 (CRU3) mRNA, complete cds [NM_118994]	4.43191	4.44102	3.70527	2.83752	3.39524	3.26025	4.19273	3.16434	0.622497	0.500283	0.025491	0.0893083
A_84_P823317	EBS	ref|Arabidopsis thaliana PHD finger and bromo-adjacent homology domain-containing protein (EBS) mRNA, complete cds [NM_118335]	4.55814	7.98179	12.2106	5.15788	3.32326	3.1589	8.25016	3.88001	0.916463	0.588833	0.130727	0.243103
A_84_P758327	AT2G40711	ref|Arabidopsis thaliana uncharacterized protein (AT2G40711) mRNA, complete cds [NM_001125015]	65.2374	74.8136	61.7357	66.0991	64.9295	82.2153	67.2622	71.0813	1.82777	1.85176	0.604882	0.720377
A_84_P14978	DUR3	ref|Arabidopsis thaliana solute:sodium symporter (DUR3) mRNA, complete cds [NM_123906]	4.59519	4.44425	3.73512	5.94779	3.39681	3.27928	4.25819	4.20796	0.629225	0.624072	0.95863	0.973405
A_84_P784551	IMPA-9	ref|Arabidopsis thaliana importin alpha isoform 9 (IMPA-9) mRNA, complete cds [NM_120385]	624.845	601.165	649.437	579.702	528.697	564.281	625.149	557.56	2.79598	2.74629	0.0302427	0.0952252
A_84_P805353	TA25953_3702	Unknown	4.55511	4.44989	4.67729	4.67013	3.4001	3.27352	4.56076	3.78125	0.659037	0.577635	0.158803	0.279101
A_84_P810916	AT5G55660	ref|Arabidopsis thaliana DEK domain-containing chromatin associated protein (AT5G55660) mRNA, complete cds [NM_124948]	1535.24	1640.52	1623.2	1825.79	1828.81	1665.42	1599.65	1773.34	3.20403	3.24879	0.0511174	0.12825
A_84_P23553	AT1G56080	ref|Arabidopsis thaliana uncharacterized protein (AT1G56080) mRNA, complete cds [NM_104486]	54.5246	67.9198	76.3311	33.734	49.7437	48.7501	66.2585	44.076	1.82124	1.6442	0.0536904	0.132532
A_84_P23367	AT4G15650	ref|Arabidopsis thaliana uncharacterized protein (AT4G15650) mRNA, complete cds [NM_117656]	4.47832	4.4704	3.80558	2.86918	3.41281	3.32934	4.25143	3.20378	0.628535	0.505662	0.0200388	0.0855812
A_84_P818066	SPL1	ref|Arabidopsis thaliana squamosa promoter-binding-like protein 1 (SPL1) mRNA, complete cds [NM_180137]	276.99	311.097	360.051	353.779	351.931	353.843	316.046	353.184	2.49975	2.548	0.198359	0.325439
A_84_P11474	RSL4	ref|Arabidopsis thaliana transcription factor bHLH54 (RSL4) mRNA, complete cds [NM_102539]	4.49419	4.48572	3.8319	2.87819	3.42256	3.34915	4.27061	3.21663	0.630489	0.507402	0.0192162	0.0855812
A_84_P18578	TSB2	ref|Arabidopsis thaliana tryptophan synthase beta chain (TSB2) mRNA, complete cds [NM_118841]	1180.37	1298.07	1124.62	1006.48	1028.82	1021.19	1201.02	1018.83	3.07955	3.0081	0.0241276	0.0880527
A_84_P793225	RKF3	ref|Arabidopsis thaliana putative LRR receptor-like serine/threonine-protein kinase RKF3 (RKF3) mRNA, complete cds [NM_130368]	8.83203	13.3847	19.0562	15.441	27.4255	22.0236	13.7576	21.63	1.13854	1.33506	0.159042	0.27942
A_84_P853017	AT3G56600	ref|Arabidopsis thaliana phosphatidylinositol 3- and 4-kinase-like protein (AT3G56600) mRNA, complete cds [NM_115519]	4.52284	4.51347	3.87409	2.89353	3.44021	3.38193	4.30347	3.23855	0.633818	0.510351	0.0181589	0.0855812
A_84_P808926	PIP1B	ref|Arabidopsis thaliana aquaporin PIP1-2 (PIP1B) mRNA, complete cds [NM_130159]	10251.4	11210.9	12048.2	10584.5	10106.2	9220.52	11170.2	9970.43	4.04806	3.99871	0.14099	0.256547
A_84_P11299	AT5G19440	ref|Arabidopsis thaliana Rossmann-fold NAD(P)-binding domain-containing protein (AT5G19440) mRNA, complete cds [NM_121949]	4601.44	5090.44	4780.28	3710.07	4229.54	4001	4824.05	3980.21	3.68341	3.59991	0.0152314	0.0855812
A_84_P786870	AT5G23130	ref|Arabidopsis thaliana Peptidoglycan-binding LysM domain-containing protein (AT5G23130) mRNA, complete cds [NM_122219]	178.204	176.179	191.631	169.413	180.43	192.343	182.005	180.728	2.26008	2.25703	0.883918	0.925097
A_84_P500116	AT1G31380	ref|Arabidopsis thaliana TRAF-like family protein (AT1G31380) mRNA, complete cds [NM_102877]	4.57036	4.56179	3.93423	2.9175	3.47122	3.43004	4.35546	3.27292	0.639034	0.514936	0.0171821	0.0855812
A_84_P822799	AT5G45590	ref|Arabidopsis thaliana Ribosomal protein L35 (AT5G45590) mRNA, complete cds [NM_123927]	2382.08	2667.43	2595.54	2547.9	2825.97	2798.71	2548.35	2724.19	3.40626	3.43524	0.226613	0.357374
A_84_P839101	AT5G26680	ref|Arabidopsis thaliana flap endonuclease-1 (AT5G26680) mRNA, complete cds [NM_001161268]	620.358	689.143	754.908	592.548	592.247	593.482	688.136	592.759	2.83767	2.77288	0.0700494	0.158623
A_84_P802258	SHR	gb|BX835096 Arabidopsis thaliana Flowers and buds Col-0 Arabidopsis thaliana cDNA clone GSLTFB16ZH09 3PRIM, mRNA sequence [BX835096]	4.6122	4.60538	3.98179	2.93755	3.49917	3.46885	4.39979	3.30186	0.643432	0.518758	0.0167027	0.0855812
A_84_P810483	GSR2	ref|Arabidopsis thaliana glutamine synthetase cytosolic isozyme 1-2 (GSR2) mRNA, complete cds [NM_001198398]	371.729	358.675	352.773	330.483	256.401	245.178	361.059	277.354	2.55758	2.44303	0.037603	0.103956
A_84_P514806	AT4G19950	ref|Arabidopsis thaliana uncharacterized protein (AT4G19950) mRNA, complete cds [NM_118113]	4.80265	4.76058	7.77823	6.17807	6.88577	5.93884	5.78048	6.33422	0.761964	0.801693	0.622173	0.73475
A_84_P20884	AT1G15230	ref|Arabidopsis thaliana uncharacterized protein (AT1G15230) mRNA, complete cds [NM_101391]	1330.72	1368.07	1527.46	1507.45	1642.29	1841.3	1408.75	1663.68	3.14883	3.22107	0.0893829	0.187521
A_84_P95189	AT3G11890	ref|Arabidopsis thaliana Sterile alpha motif (SAM) domain-containing protein (AT3G11890) mRNA, complete cds [NM_112022]	823.761	833.976	818.142	787.521	903.128	903.517	825.293	864.722	2.91661	2.93688	0.367856	0.507121
A_84_P791221	BP818757	gb|BP818757 RAFL19 Arabidopsis thaliana cDNA clone RAFL22-49-C01 5', mRNA sequence [BP818757]	35.3071	43.679	35.4351	43.4688	46.2752	45.1293	38.1404	44.9577	1.58139	1.6528	0.0775352	0.170051
A_84_P835240	HK3	ref|Arabidopsis thaliana histidine kinase 3 (HK3) mRNA, complete cds [NM_102494]	244.715	250.122	275.706	321.527	316.372	343.956	256.848	327.285	2.40968	2.51493	0.00527159	0.0615125
A_84_P10575	NP2704028	tc|GB|NM_101140.2|NP_172730.2 helicase domain-containing protein / pentatricopeptide (PPR) repeat-containing protein;similar to binding [Arabidopsis thaliana] (TAIR:AT1G12775.1); similar to pentatricopeptide (PPR) repeat-containing protein [Arabidopsis th	4.75892	4.72859	4.25708	3.33648	3.57753	3.55803	4.58153	3.49068	0.661011	0.54291	0.00373631	0.053913
A_84_P764414	MED21	ref|Arabidopsis thaliana protein mediator 21 (MED21) mRNA, complete cds [NM_116716]	1736.73	1688.23	1719.36	1749.22	1853.12	1891.44	1714.77	1831.26	3.23421	3.26275	0.0600081	0.143038
A_84_P560172	AT5G25920	ref|Arabidopsis thaliana uncharacterized protein (AT5G25920) mRNA, complete cds [NM_122493]	4.77405	4.76785	4.12744	3.01104	3.60194	3.5888	4.55645	3.40059	0.658626	0.531555	0.0162805	0.0855812
A_84_P829232	AT3G57760	ref|Arabidopsis thaliana protein kinase family protein (AT3G57760) mRNA, complete cds [NM_001035802]	4.99391	4.7871	8.88815	7.49968	3.61403	7.03586	6.22306	6.04986	0.794004	0.781745	0.928417	0.953925
A_84_P801665	BU634834	gb|031E02 Infected Arabidopsis Leaf Arabidopsis thaliana cDNA, mRNA sequence [BU634834]	4.81576	4.82953	4.15872	3.0292	4.06055	3.61438	4.60134	3.56804	0.662884	0.55243	0.0498275	0.126022
A_84_P750050	EF182835	gb|Arabidopsis thaliana clone asmbl_806 thionin-like mRNA sequence [EF182835]	6.07614	5.42931	8.16044	3.34136	7.47836	3.55858	6.5553	4.79277	0.816592	0.680586	0.326234	0.465182
A_84_P750605	A_84_P750605	Unknown	9.89857	10.0331	13.6273	5.81364	13.7321	8.45565	11.1863	9.33379	1.04869	0.970058	0.519816	0.648851
A_84_P558810	TC377695	tc|Rep: F-box/Kelch-repeat protein At3g17530 - Arabidopsis thaliana (Mouse-ear cress), partial (51%) [TC377695]	4.87706	4.86947	6.00964	3.05446	3.66433	3.6125	5.25206	3.44376	0.720329	0.537033	0.0132278	0.0855812
A_84_P756474	TA44694_3702	Unknown	14102.6	14014.8	8330.34	9841.3	11982.9	12489.2	12149.2	11437.8	4.08455	4.05834	0.748963	0.833338
A_84_P786095	AT2G21960	gb|Arabidopsis thaliana Full-length cDNA Complete sequence from clone GSLTFB24ZE01 of Flowers and buds of strain col-0 of Arabidopsis thaliana (thale cress) [BX818900]	2217.99	2125.96	2113.06	2435.87	2352.05	2317.81	2152.34	2368.58	3.33291	3.37449	0.0109202	0.0850424
A_84_P13181	CSLD2	ref|Arabidopsis thaliana cellulose synthase-like protein D2 (CSLD2) mRNA, complete cds [NM_121697]	1130.27	1145.22	997.902	954.767	892.542	899.771	1091.13	915.693	3.03788	2.96175	0.0259226	0.0898125
A_84_P824337	NSI	ref|Arabidopsis thaliana acetyltransferase NSI (NSI) mRNA, complete cds [NM_102941]	2239.56	2387.06	2697.25	2292.51	2301.31	2288.54	2441.29	2294.12	3.38762	3.36062	0.336716	0.47622
A_84_P18300	AT3G11490	ref|Arabidopsis thaliana rac GTPase activating protein (AT3G11490) mRNA, complete cds [NM_111982]	2194.79	2106.48	2376.96	2513.59	2268.79	2294.81	2226.08	2359.06	3.34754	3.37274	0.297804	0.435618
A_84_P11506	AT1G02420	ref|Arabidopsis thaliana pentatricopeptide repeat-containing protein (AT1G02420) mRNA, complete cds [NM_100123]	46.2054	71.757	72.1013	67.1012	78.6617	89.3816	63.3546	78.3815	1.80178	1.89421	0.233618	0.36538
A_84_P799254	AT5G27290	ref|Arabidopsis thaliana putative stress regulated protein (AT5G27290) mRNA, complete cds [NM_122611]	1225.8	1249.91	1171.69	901.539	976.712	955.813	1215.8	944.688	3.08486	2.97529	0.00108912	0.0353412
A_84_P837698	GLR2.1	ref|Arabidopsis thaliana glutamate receptor 2.1 (GLR2.1) mRNA, complete cds [NM_122592]	20.4685	23.0415	15.2472	20.0713	34.7969	38.6111	19.5857	31.1598	1.29194	1.49359	0.130625	0.243033
A_84_P847099	AA720070	tc|MIOBRN26 Oenothera berteriana mitochondrial gene for 26S ribosomal RNA, partial (5%) [TC399401]	210232	196721	148845	166472	191171	222249	185266	193297	5.2678	5.28623	0.760816	0.84152
A_84_P571830	AT5G65925	ref|Arabidopsis thaliana uncharacterized protein (AT5G65925) mRNA, complete cds [NM_148165]	341.14	338.273	349.16	365.595	394.314	459.159	342.858	406.356	2.53511	2.60891	0.0848906	0.180957
A_84_P226539	PAA2	ref|Arabidopsis thaliana P-type ATPase (PAA2) mRNA, complete cds [NM_001203428]	1857.29	1803.67	1835.12	2588.7	2556.8	2678.34	1832.03	2607.94	3.26293	3.4163	3.98805e-05	0.010708
A_84_P835559	TA52096_3702	Unknown	5.18585	5.08401	4.40391	4.65639	3.7804	7.55207	4.89125	5.32962	0.68942	0.726696	0.725987	0.816223
A_84_P120892	AT4G08170	ref|Arabidopsis thaliana inositol-tetrakisphosphate 1-kinase 2 (AT4G08170) mRNA, complete cds [NM_116886]	1884.28	2099.33	2100.55	1937.56	2735.16	2686.12	2028.05	2452.95	3.30708	3.38969	0.187927	0.313738
A_84_P11195	AT5G44680	ref|Arabidopsis thaliana DNA-3-methyladenine glycosylase I (AT5G44680) mRNA, complete cds [NM_123835]	1496.29	1441.41	1566.2	2014.63	2019.3	1978.14	1501.3	2004.02	3.17647	3.3019	0.000196157	0.0197118
A_84_P251405	AT4G09770	ref|Arabidopsis thaliana TRAF-like family protein (AT4G09770) mRNA, complete cds [NM_117045]	5.12249	5.11667	4.31353	3.13407	3.79112	3.70842	4.8509	3.54454	0.685822	0.549559	0.0182373	0.0855812
A_84_P787840	WRKY57	ref|Arabidopsis thaliana putative WRKY transcription factor 57 (WRKY57) mRNA, complete cds [NM_202383]	30.2472	33.639	37.7792	53.9239	50.9094	53.1614	33.8885	52.6649	1.53005	1.72152	0.00134841	0.0377475
A_84_P12878	AT4G21050	ref|Arabidopsis thaliana Dof zinc finger protein DOF4.4 (AT4G21050) mRNA, complete cds [NM_118223]	5.13254	5.13013	4.30624	3.13133	3.79162	3.69269	4.8563	3.53855	0.686306	0.548825	0.018499	0.0855812
A_84_P12325	TBL27	ref|Arabidopsis thaliana trichome birefringence-like 27 protein (TBL27) mRNA, complete cds [NM_105691]	541.964	534.975	590.905	472.559	426.794	477.233	555.948	458.862	2.74503	2.66168	0.0151985	0.0855812
A_84_P96856	AT3G47910	ref|Arabidopsis thaliana Ubiquitin carboxyl-terminal hydrolase-related protein (AT3G47910) mRNA, complete cds [NM_001125316]	1844.05	2032.17	2016.19	1989.79	2212.29	2136.32	1964.14	2112.8	3.29317	3.32486	0.169533	0.292143
A_84_P786697	AT1G50900	ref|Arabidopsis thaliana Ankyrin repeat family protein (AT1G50900) mRNA, complete cds [NM_103970]	38304.6	41052.5	40600.3	28015.6	33786.3	34506.2	39985.8	32102.7	4.60191	4.50654	0.0238899	0.0877573
A_84_P13597	AT3G09590	ref|Arabidopsis thaliana putative pathogenesis-related protein (AT3G09590) mRNA, complete cds [NM_111793]	5.35815	5.13383	4.31678	8.61667	3.77416	5.29209	4.93625	5.89431	0.693397	0.770433	0.548713	0.673707
A_84_P809237	PIP3	ref|Arabidopsis thaliana aquaporin PIP2-7 (PIP3) mRNA, complete cds [NM_001203991]	33501.5	37413.4	38068.3	27184	28765.7	26673.7	36327.7	27541.1	4.56024	4.43998	0.00487269	0.0595199
A_84_P859443	AT5G46030	ref|Arabidopsis thaliana transcription elongation factor 1-like protein (AT5G46030) mRNA, complete cds [NM_123971]	4281.11	4707.68	4747.9	4074.19	4303.74	4351.53	4578.9	4243.15	3.66076	3.62769	0.122898	0.233019
A_84_P54620	AT5G64780	ref|Arabidopsis thaliana uncharacterized protein (AT5G64780) mRNA, complete cds [NM_125874]	213.117	221.251	206.119	230.703	256.103	247.837	213.496	244.881	2.32939	2.38896	0.0223061	0.0863664
A_84_P17326	WRKY33	ref|Arabidopsis thaliana putative WRKY transcription factor 33 (WRKY33) mRNA, complete cds [NM_129404]	141.573	119.281	108.235	152.619	108.865	79.5387	123.03	113.674	2.09001	2.05566	0.70959	0.803886
A_84_P855692	TA28631_3702	tc|Rep: 60S ribosomal protein L8-3 - Arabidopsis thaliana (Mouse-ear cress), partial (50%) [TC403246]	3020.65	3295.67	3305.06	2638.53	2648.21	2530.56	3207.13	2605.76	3.50612	3.41594	0.00393724	0.054817
A_84_P22036	DGK3	ref|Arabidopsis thaliana diacylglycerol kinase 3 (DGK3) mRNA, complete cds [NM_179649]	1206.53	1251.75	1252.72	1158.54	1082.69	1002.86	1237	1081.36	3.09237	3.03397	0.0305188	0.0954712
A_84_P15971	ROC7	ref|Arabidopsis thaliana Peptidyl-prolyl cis-trans isomerase CYP20-1 (ROC7) mRNA, complete cds [NM_125258]	7020.98	7688.31	7882.6	7595.23	8013.13	8265.08	7530.63	7957.82	3.87683	3.90079	0.260173	0.394951
A_84_P708689	DWF1	gb|BP668272 RAFL21 Arabidopsis thaliana cDNA clone RAFL21-26-J07 3', mRNA sequence [BP668272]	88.4909	95.3347	81.6535	68.8372	73.3564	78.1286	88.493	73.4407	1.94691	1.86594	0.0344216	0.100318
A_84_P18510	CRK36	ref|Arabidopsis thaliana cysteine-rich receptor-like protein kinase 36 (CRK36) mRNA, complete cds [NM_116687]	4.58208	8.85564	5.94966	7.61305	4.81218	6.29167	6.46246	6.23897	0.810398	0.795113	0.888575	0.927875
A_84_P841191	AT3G25490	ref|Arabidopsis thaliana putative wall-associated receptor kinase-like 16 (AT3G25490) mRNA, complete cds [NM_113445]	4.38548	4.4653	3.62369	2.7964	3.41056	3.21896	4.15816	3.14197	0.618901	0.497202	0.0349108	0.100782
A_84_P274250	AT1G55390	ref|Arabidopsis thaliana cysteine/histidine-rich C1 domain-containing protein (AT1G55390) mRNA, complete cds [NM_104415]	4.43364	4.46012	3.62954	3.45784	3.40723	3.22063	4.17444	3.3619	0.620598	0.526585	0.0449246	0.117214
A_84_P196414	AT3G27340	ref|Arabidopsis thaliana uncharacterized protein (AT3G27340) mRNA, complete cds [NM_001035705]	2105.41	2137.5	2089.23	1775.48	1948.19	1938.63	2110.71	1887.43	3.32443	3.27587	0.0181135	0.0855812
A_84_P764026	AT4G20700	ref|Arabidopsis thaliana uncharacterized protein (AT4G20700) mRNA, complete cds [NM_118188]	4.40024	4.45065	3.64226	2.80948	3.401	3.22529	4.16438	3.14526	0.619551	0.497656	0.0317646	0.0969669
A_84_P831493	SUP	ref|Arabidopsis thaliana transcriptional regulator SUperMAN (SUP) mRNA, complete cds [NM_113214]	4.40425	4.44724	3.64888	2.81326	3.39883	3.22797	4.16679	3.14669	0.619802	0.497853	0.030847	0.0958205
A_84_P836123	AT5G55670	ref|Arabidopsis thaliana RNA recognition motif-containing protein (AT5G55670) mRNA, complete cds [NM_124949]	861.573	863.166	773.11	786.33	706.049	667.388	832.616	719.922	2.92044	2.85729	0.0703026	0.159012
A_84_P816509	IPK2a	ref|Arabidopsis thaliana inositol polyphosphate multikinase alpha (IPK2a) mRNA, complete cds [NM_203019]	1657.3	1743.6	1736.01	1716.87	1705.91	1614.93	1712.3	1679.23	3.23358	3.22511	0.479829	0.613753
A_84_P825877	AT4G28650	ref|Arabidopsis thaliana putative leucine-rich repeat transmembrane protein kinase (AT4G28650) mRNA, complete cds [NM_119007]	8.11649	7.10778	3.67071	2.75211	3.33409	3.23799	6.29833	3.10807	0.799225	0.49249	0.0785355	0.171489
A_84_P752934	AT1G13607	ref|Arabidopsis thaliana defensin-like protein 286 (AT1G13607) mRNA, complete cds [NM_001035962]	4.41794	4.4359	3.67895	2.82642	3.39084	3.24239	4.17759	3.15321	0.620926	0.498754	0.0272539	0.0914226
A_84_P75674	AT4G03440	ref|Arabidopsis thaliana ankyrin repeat-containing protein (AT4G03440) mRNA, complete cds [NM_116582]	10.0605	7.58234	10.9989	18.6648	11.8846	15.8396	9.54723	15.463	0.979878	1.18929	0.0557415	0.136086
A_84_P17629	AT4G26400	ref|Arabidopsis thaliana RING/U-box domain-containing protein (AT4G26400) mRNA, complete cds [NM_118773]	1055.69	1126.76	1152.72	1086.94	1289.25	1332.29	1111.72	1236.16	3.046	3.09208	0.19931	0.326506
A_84_P819497	AT2G16800	ref|Arabidopsis thaliana high-affinity nickel-transport-like protein (AT2G16800) mRNA, complete cds [NM_127232]	3171.45	3354.26	3592.68	4009.12	4295.47	4353.71	3372.79	4219.43	3.52799	3.62525	0.0063867	0.0670853
A_84_P790710	CYP71B38	ref|Arabidopsis thaliana cytochrome P450 71B38 (CYP71B38) mRNA, complete cds [NM_114293]	4.43167	4.43454	3.71472	2.83844	3.38924	3.26348	4.19364	3.16372	0.622591	0.500198	0.024224	0.0881092
A_84_P822197	AT2G44970	ref|Arabidopsis thaliana alpha/beta-hydrolase domain-containing protein (AT2G44970) mRNA, complete cds [NM_001084591]	18.456	16.2139	34.7101	19.1974	21.4723	16.6496	23.1266	19.1064	1.36411	1.28118	0.539011	0.665617
A_84_P10187	AT5G16340	ref|Arabidopsis thaliana AMP-binding protein 6 (AT5G16340) mRNA, complete cds [NM_121639]	130.359	117.776	115.145	115.482	102.539	116.517	121.094	111.513	2.08312	2.04732	0.214541	0.343706
A_84_P22109	AT3G09720	ref|Arabidopsis thaliana DEAD-box ATP-dependent RNA helicase 57 (AT3G09720) mRNA, complete cds [NM_111806]	2020.37	1949.17	1903.34	1855.97	1709.31	1772.54	1957.63	1779.27	3.29173	3.25024	0.0305997	0.0955574
A_84_P81009	AT1G19860	ref|Arabidopsis thaliana zinc finger CCCH domain-containing protein 6 (AT1G19860) mRNA, complete cds [NM_101841]	1722.76	1810.56	1754.14	1727.76	2044.03	2022.28	1762.49	1931.36	3.24613	3.28586	0.183635	0.308514
A_84_P799229	AT2G47130	gb|96-E012994-019-004-P23-SP6r MPIZ-ADIS-019 Arabidopsis thaliana cDNA clone MPIZp768P234Q 3-PRIME, mRNA sequence [CB253475]	4.4555	4.4483	3.76873	2.85524	3.39733	3.30023	4.22418	3.18427	0.625742	0.503009	0.0211432	0.0856561
A_84_P786857	AT4G26600	ref|Arabidopsis thaliana S-adenosyl-L-methionine-dependent methyltransferase-like protein (AT4G26600) mRNA, complete cds [NM_118794]	806.128	816.091	856.615	710.036	595.809	548.943	826.278	618.263	2.91713	2.79117	0.0143992	0.0855812
A_84_P209378	CBL10	ref|Arabidopsis thaliana calcineurin B-like protein 10 (CBL10) mRNA, complete cds [NM_001125633]	653.807	680.459	697.231	726.75	734.76	733.911	677.166	731.807	2.83069	2.8644	0.0132935	0.0855812
A_84_P23508	AT5G49750	ref|Arabidopsis thaliana leucine-rich repeat-containing protein (AT5G49750) mRNA, complete cds [NM_124353]	4.48234	4.47259	3.81845	2.87114	3.41238	3.33699	4.25779	3.20684	0.629185	0.506077	0.0192759	0.0855812
A_84_P17920	AT5G20660	ref|Arabidopsis thaliana vacuolar protein / peptidase dimerization domain-containing protein (AT5G20660) mRNA, complete cds [NM_122073]	1847.2	2150.33	2047.46	1813.88	2026.12	2098.93	2015	1979.65	3.30427	3.29659	0.788761	0.861576
A_84_P23135	NP207671	tc|GB|AL138640.1|CAB86451.1 putative protein [NP207671]	4.49984	4.48967	3.84589	2.88071	3.42325	3.35805	4.27847	3.22067	0.631288	0.507946	0.0185213	0.0855812
A_84_P802667	AT1G05710	ref|Arabidopsis thaliana basic helix-loop-helix domain-containing protein (AT1G05710) mRNA, complete cds [NM_179266]	760.236	842.984	791.58	557.2	644.963	705.753	798.267	635.972	2.90215	2.80344	0.0303608	0.0953028
A_84_P725448	TA35400_3702	Unknown	4.51997	4.50923	3.87421	2.89128	3.43567	3.38028	4.30114	3.23574	0.633583	0.509974	0.0178792	0.0855812
A_84_P765650	A_84_P765650	Unknown	4.53085	4.58232	7.20822	2.89686	4.83705	6.12819	5.44046	4.6207	0.735636	0.664708	0.559563	0.68234
A_84_P23420	AT5G13580	ref|Arabidopsis thaliana ABC transporter G family member 6 (AT5G13580) mRNA, complete cds [NM_121361]	6.64483	6.58973	7.29157	12.3077	16.5816	22.426	6.84204	17.1051	0.835186	1.23313	0.0251372	0.0889901
A_84_P16480	AT3G22030	ref|Arabidopsis thaliana putative cysteine-rich repeat secretory protein 33 (AT3G22030) mRNA, complete cds [NM_113099]	4.55475	4.5455	5.10427	2.90879	3.45896	3.39026	4.73484	3.25267	0.675305	0.51224	0.0042461	0.0562736
A_84_P767704	A_84_P767704	Unknown	4.56765	4.55937	3.93425	2.91511	3.46795	3.42837	4.35375	3.27048	0.638864	0.514611	0.0170007	0.0855812
A_84_P21537	AT5G17850	ref|Arabidopsis thaliana Sodium/calcium exchanger family protein (AT5G17850) mRNA, complete cds [NM_121791]	158.005	182.556	133.431	197.24	187.406	166.559	157.998	183.735	2.19865	2.26419	0.20072	0.328071
A_84_P19177	TO1	ref|Arabidopsis thaliana thioredoxin O1 (TO1) mRNA, complete cds [NM_129053]	2436.5	2653.46	2708.63	2307.83	2628.33	2736.18	2599.53	2557.45	3.41489	3.40781	0.797052	0.867653
A_84_P249535	AT1G13340	ref|Arabidopsis thaliana Regulator of Vps4 activity in the MVB pathway protein (AT1G13340) mRNA, complete cds [NM_101205]	37.4534	27.3138	39.266	40.3823	36.0392	28.8406	34.6778	35.0874	1.54005	1.54515	0.938835	0.960753
(+)E1A_r60_a135	E1A_r60_a135		1807.74	1940.05	2022.19	617.909	733.893	812.713	1923.33	721.505	3.28405	2.85824	0.000140466	0.0176231
A_84_P754662	A_84_P754662	Unknown	6.97349	4.63755	4.01403	2.90132	3.51806	3.49381	5.20836	3.3044	0.716701	0.519092	0.108118	0.213842
A_84_P101216	AT4G23900	ref|Arabidopsis thaliana nucleoside diphosphate kinase IV (AT4G23900) mRNA, complete cds [NM_118522]	39.9656	31.7843	36.9695	25.4869	26.6974	29.8378	36.2398	27.3407	1.55919	1.43681	0.030698	0.0956374
A_84_P137569	NPC1	ref|Arabidopsis thaliana phospholipase C (NPC1) mRNA, complete cds [NM_100597]	1833.6	1937.23	1853.12	2138.76	2437.89	2418.15	1874.65	2331.6	3.27292	3.36765	0.0108754	0.0849705
A_84_P74694	AT5G46310	ref|Arabidopsis thaliana WRKY family transcription factor (AT5G46310) mRNA, complete cds [NM_124001]	4.69683	4.69043	4.06318	2.97548	3.55164	3.53439	4.48348	3.35384	0.651615	0.525542	0.0162054	0.0855812
A_84_P818943	AFB2	ref|Arabidopsis thaliana protein auxin SIGNALING F-BOX 2 (AFB2) mRNA, complete cds [NM_113593]	242.697	267.978	325.271	343.123	341.889	316.216	278.649	333.743	2.44506	2.52341	0.101023	0.204175
A_84_P12066	AT5G11410	ref|Arabidopsis thaliana protein kinase family protein (AT5G11410) mRNA, complete cds [NM_121179]	78.5641	139.376	121.571	51.1285	89.3022	73.3748	113.17	71.2685	2.05373	1.8529	0.118955	0.228069
A_84_P799011	AT3G57020	gb|AYBKV36TR pooled cDNA populations Arabidopsis thaliana cDNA, mRNA sequence [EG520924]	4.75407	4.74696	4.11083	3.00072	3.58712	3.57369	4.53728	3.38718	0.656796	0.529838	0.0161794	0.0855812
A_84_P833504	UPS2	ref|Arabidopsis thaliana ureide permease 2 (UPS2) mRNA, complete cds [NM_001084405]	5.07528	14.3776	14.7327	12.0388	17.3464	15.098	11.3952	14.8277	1.05672	1.17107	0.384207	0.522639
A_84_P750851	A_84_P750851	Unknown	4.79457	4.78648	4.14263	3.01826	3.61162	3.5997	4.57456	3.40986	0.660349	0.532736	0.016197	0.0855812
A_84_P547547	AT3G59070	ref|Arabidopsis thaliana Cytochrome b561/ferric reductase transmembrane with DOMON related domain (AT3G59070) mRNA, complete cds [NM_115769]	33.2354	27.7724	30.3633	15.9975	23.3111	19.4364	30.4571	19.5817	1.48369	1.29185	0.0145564	0.0855812
A_84_P792183	AT2G27950	ref|Arabidopsis thaliana RING/U-box domain-containing protein (AT2G27950) mRNA, complete cds [NM_128354]	107.127	103.236	91.5725	98.9283	117.835	117.488	100.645	111.417	2.00279	2.04695	0.239434	0.372118
A_84_P861179	XTH24	ref|Arabidopsis thaliana xyloglucan:xyloglucosyl transferase (XTH24) mRNA, complete cds [NM_119173]	775.991	649.403	707.478	696.575	546.126	594.247	710.957	612.316	2.85184	2.78698	0.1614	0.282153
A_84_P20495	AT4G32800	ref|Arabidopsis thaliana ethylene-responsive transcription factor ERF043 (AT4G32800) mRNA, complete cds [NM_119433]	361.811	459.322	452.856	340.813	459.116	420.599	424.663	406.843	2.62804	2.60943	0.723591	0.814557
A_84_P563554	AT4G19940	ref|Arabidopsis thaliana F-box protein (AT4G19940) mRNA, complete cds [NM_118112]	4.89852	4.93885	4.21363	3.06142	4.75651	3.656	4.68367	3.82464	0.670586	0.582591	0.19301	0.319524
A_84_P806875	AT3G25950	ref|Arabidopsis thaliana TRAM, LAG1 and CLN8 (TLC) lipid-sensing domain containing protein (AT3G25950) mRNA, complete cds [NM_113499]	5.18232	5.14735	4.40409	9.9704	10.4648	15.1622	4.91125	11.8658	0.691192	1.0743	0.014201	0.0855812
A_84_P187184	AT5G26280	ref|Arabidopsis thaliana TRAF-like family protein (AT5G26280) mRNA, complete cds [NM_122529]	2070.47	1922.89	2061.8	2383.51	2209.35	2306.38	2018.38	2299.75	3.305	3.36168	0.015467	0.0855812
A_84_P21764	AT1G24360	ref|Arabidopsis thaliana 3-oxoacyl-[acyl-carrier-protein] reductase (AT1G24360) mRNA, complete cds [NM_102282]	16740.5	17606.9	18658.3	14169	14160.3	14688.3	17668.6	14339.2	4.2472	4.15653	0.00460141	0.0583426
A_84_P270130	AT4G18440	ref|Arabidopsis thaliana adenylosuccinate lyase (AT4G18440) mRNA, complete cds [NM_117957]	4540.16	4645.05	4721.07	4420.11	4473.31	4680.12	4635.43	4524.51	3.66609	3.65557	0.308192	0.446276
A_84_P765587	A_84_P765587	Unknown	4.99748	4.98675	4.27036	3.09885	3.72968	3.6968	4.75153	3.50844	0.676833	0.545114	0.0170673	0.0855812
A_84_P840278	AT3G59190	ref|Arabidopsis thaliana F-box/LRR-repeat protein (AT3G59190) mRNA, complete cds [NM_115781]	19.4528	27.0854	27.0338	57.1619	61.1685	59.4563	24.524	59.2622	1.38959	1.77278	0.000238819	0.0211099
A_84_P803542	AT4G32208	ref|Arabidopsis thaliana heat shock protein 70 (Hsp 70) family protein (AT4G32208) mRNA, complete cds [NM_001125621]	2608.19	2881.35	2919.5	2153.66	2176.65	2279.86	2803.01	2203.39	3.44763	3.34309	0.0047204	0.0588543
A_84_P11889	AT1G23270	ref|Arabidopsis thaliana uncharacterized protein (AT1G23270) mRNA, complete cds [NM_102176]	5.92698	7.36333	4.29342	3.09505	3.70469	3.70948	5.86124	3.50307	0.76799	0.544449	0.0605916	0.143939
A_84_P833096	AT1G52320	ref|Arabidopsis thaliana uncharacterized protein (AT1G52320) mRNA, complete cds [NM_179465]	5.21664	8.08886	5.43867	6.0382	11.7049	6.07067	6.24806	7.93794	0.795745	0.899708	0.465576	0.600561
A_84_P518483	AT5G16740	ref|Arabidopsis thaliana Transmembrane amino acid transporter family protein (AT5G16740) mRNA, complete cds [NM_121680]	5.15737	5.1842	4.43288	4.39775	6.78859	10.2261	4.92482	7.13746	0.69239	0.853544	0.265178	0.400568
A_84_P789183	AT4G00520	ref|Arabidopsis thaliana acyl-CoA thioesterase family protein (AT4G00520) mRNA, complete cds [NM_001084871]	1089.49	1164.48	1079.98	1092.1	1366.5	1238.47	1111.32	1232.36	3.04584	3.09074	0.221462	0.35159
A_84_P784327	AT4G18260	ref|Arabidopsis thaliana cytochrome b561/ferric reductase transmembrane family protein (AT4G18260) mRNA, complete cds [NM_117936]	5.29857	9.09159	12.3037	7.3267	4.35986	3.60198	8.89796	5.09618	0.94929	0.707245	0.176871	0.300694
A_84_P13583	RAPTOR1	ref|Arabidopsis thaliana regulatory associated protein of mTOR (RAPTOR1) mRNA, complete cds [NM_111719]	846.91	884.6	760.764	907.262	935.223	1017.26	830.758	953.247	2.91947	2.97921	0.0679575	0.15549
A_84_P847914	AT2G20820	ref|Arabidopsis thaliana uncharacterized protein (AT2G20820) mRNA, complete cds [NM_179675]	35842.2	38415.2	35773.9	31104.3	36729.2	36645.2	36677.1	34826.2	4.5644	4.54191	0.418501	0.555877
A_84_P822388	AT5G53620	ref|Arabidopsis thaliana uncharacterized protein (AT5G53620) mRNA, complete cds [NM_124742]	3397.44	3426.93	3649.41	3903.78	3896.93	3953.06	3491.26	3917.92	3.54298	3.59306	0.00635345	0.0669089
A_84_P11313	AY666123	gb|Arabidopsis thaliana obtusifoliol-14-demethylase (CYP51) mRNA, complete cds [AY666123]	5.33784	6.33132	4.49848	7.79304	15.4027	18.1259	5.38921	13.7739	0.731525	1.13906	0.055645	0.135903
A_84_P592635	AT2G16190	ref|Arabidopsis thaliana uncharacterized protein (AT2G16190) mRNA, complete cds [NM_127176]	5.12561	5.12592	4.29012	3.12163	3.7811	3.67	4.84722	3.52424	0.685492	0.547066	0.0185733	0.0855812
A_84_P15592	AT1G48570	ref|Arabidopsis thaliana zinc finger (Ran-binding) domain-containing protein (AT1G48570) mRNA, complete cds [NM_103753]	6026.96	6222.36	6111.2	5051.07	5286.37	5395.01	6120.17	5244.15	3.78676	3.71967	0.0016587	0.0403139
A_84_P97576	AT5G45020	ref|Arabidopsis thaliana putative glutathione S-transferase (AT5G45020) mRNA, complete cds [NM_123870]	488.312	477.913	473.491	444.847	517.764	518.269	479.905	493.627	2.68116	2.6934	0.609296	0.724075
A_84_P16272	AT1G51080	ref|Arabidopsis thaliana uncharacterized protein (AT1G51080) mRNA, complete cds [NM_103986]	3825.2	4218.48	4084.26	3438.79	3943.72	3690.01	4042.65	3690.84	3.60667	3.56713	0.131419	0.24404
A_84_P827265	ATXRCC1	ref|Arabidopsis thaliana DNA-repair protein XRCC1 (ATXRCC1) mRNA, complete cds [NM_180654]	167.5	199.384	220.506	183.542	216.094	205.507	195.797	201.715	2.29181	2.30474	0.760672	0.841444
A_84_P826818	AT1G64530	ref|Arabidopsis thaliana RWP-RK domain-containing protein (AT1G64530) mRNA, complete cds [NM_105128]	781.941	800.978	780.352	724.252	795.493	771.324	787.757	763.69	2.89639	2.88292	0.334286	0.473587
A_84_P827161	DRIP1	ref|Arabidopsis thaliana E3 ubiquitin protein ligase DRIP1 (DRIP1) mRNA, complete cds [NM_202046]	120.123	121.529	147.304	133.895	122.498	133.643	129.652	130.012	2.11278	2.11398	0.971876	0.982212
A_84_P825120	AT1G73240	ref|Arabidopsis thaliana uncharacterized protein (AT1G73240) mRNA, complete cds [NM_105983]	1209.15	1277.32	981.277	904.432	862.146	780.722	1155.92	849.1	3.06293	2.92896	0.033649	0.099163
A_84_P219488	A_84_P219488	Unknown	5.02004	5.06237	4.15914	3.03436	3.69156	3.50081	4.74718	3.40891	0.676436	0.532616	0.0192739	0.0855812
A_84_P520558	AT1G52855	ref|Arabidopsis thaliana uncharacterized protein (AT1G52855) mRNA, complete cds [NM_202282]	54.3847	86.6666	72.6638	60.8855	92.0532	75.3654	71.2383	76.1014	1.85271	1.88139	0.726902	0.816893
A_84_P786256	AT2G40765	ref|Arabidopsis thaliana uncharacterized protein (AT2G40765) mRNA, complete cds [NM_129639]	16808.1	17460.2	16899	13067.2	15935.9	16096.6	17055.7	15033.2	4.23187	4.17705	0.114486	0.222087
A_84_P797306	VPS22	ref|Arabidopsis thaliana ESCRT-II complex subunit VPS22 (VPS22) mRNA, complete cds [NM_001125595]	30.73	37.359	32.0387	32.7727	36.4657	28.6064	33.3759	32.6149	1.52343	1.51342	0.814872	0.879491
A_84_P19308	IAA2	ref|Arabidopsis thaliana auxin-responsive protein IAA2 (IAA2) mRNA, complete cds [NM_113203]	100.475	114.463	124.884	152.206	138.169	111.717	113.274	134.031	2.05413	2.1272	0.207428	0.335599
A_84_P841002	NP224763	tc|GB|AP002029.1|BAA97548.1 gene_id:F24C7.3~unknown protein [NP224763]	4.37906	4.46114	3.6185	2.79164	3.40633	3.21456	4.1529	3.13751	0.618352	0.496585	0.0350286	0.100895
A_84_P813024	TA29941_3702	tc|Rep: Glycine-rich protein GRP20 - Arabidopsis thaliana (Mouse-ear cress), partial (88%) [TC390588]	5.43753	4.45579	3.62391	2.7711	3.4029	3.21589	4.50574	3.12997	0.653766	0.49554	0.0688262	0.156834
A_84_P791009	AT3G25950	ref|Arabidopsis thaliana TRAM, LAG1 and CLN8 (TLC) lipid-sensing domain containing protein (AT3G25950) mRNA, complete cds [NM_113499]	6.5681	9.23119	5.41493	3.13321	3.31018	3.18078	7.07141	3.20806	0.849506	0.506242	0.0269024	0.0910505
A_84_P16839	NHL25	ref|Arabidopsis thaliana NDR1/HIN1-like 25 (NHL25) mRNA, complete cds [NM_123055]	4.39386	4.44671	3.63568	2.80472	3.39711	3.21953	4.15875	3.14045	0.618963	0.496992	0.0320003	0.0972612
A_84_P214028	FLP	ref|Arabidopsis thaliana FOUR LIPS transcription factor R2R3-MYB (FLP) mRNA, complete cds [NM_001084065]	416.518	428.316	388.873	338.158	405.514	367.644	411.236	370.438	2.61409	2.56872	0.147113	0.26416
A_84_P22137	MPC	ref|Arabidopsis thaliana poly-A binding protein-like protein (MPC) mRNA, complete cds [NM_112822]	11.3409	25.5919	21.087	32.8601	47.365	42.2491	19.3399	40.8247	1.28645	1.61092	0.0228708	0.0867881
A_84_P763570	TC402252	Unknown	66.3468	70.6651	56.9671	46.1974	68.8396	61.9146	64.6597	58.9839	1.81063	1.77073	0.508362	0.638909
A_84_P289224	AT2G46320	ref|Arabidopsis thaliana Mitochondrial substrate carrier family protein (AT2G46320) mRNA, complete cds [NM_180121]	732.506	747.488	712.653	915.359	970.451	910.957	730.882	932.256	2.86385	2.96954	0.00074156	0.0311793
A_84_P16233	MRP13	ref|Arabidopsis thaliana multidrug resistance-associated protein 13 (MRP13) mRNA, complete cds [NM_102778]	148.628	154.322	147.948	176.752	157.694	163.617	150.3	166.021	2.17696	2.22016	0.058332	0.140354
A_84_P17425	PMP	ref|Arabidopsis thaliana putative type 1 membrane protein (PMP) mRNA, complete cds [NM_113321]	5199.13	5288.9	5379.67	5273.73	5263.41	5178.82	5289.23	5238.65	3.72339	3.71922	0.44785	0.583527
A_84_P20249	AT3G17080	ref|Arabidopsis thaliana self-incompatibility S1 family protein (AT3G17080) mRNA, complete cds [NM_112584]	4.41732	4.4272	3.68713	2.82745	3.38346	3.24412	4.17722	3.15168	0.620887	0.498542	0.0258649	0.0897235
A_84_P18260	SDT	ref|Arabidopsis thaliana spermidine disinapoyl acyltransferase (SDT) mRNA, complete cds [NM_127915]	4.4205	4.42605	3.69582	2.83031	3.38238	3.24924	4.18079	3.15398	0.621258	0.498858	0.0250797	0.0889342
A_84_P10538	AT1G63870	ref|Arabidopsis thaliana TIR-NBS-LRR class disease resistance protein (AT1G63870) mRNA, complete cds [NM_105061]	4.42453	4.42617	3.70507	2.83363	3.38224	3.25489	4.18526	3.15692	0.621722	0.499264	0.0243501	0.0882842
A_84_P852212	MAF1	ref|Arabidopsis thaliana MADS transcription factor MAF1 (MAF1) mRNA, complete cds [NM_180648]	10.1606	9.41776	10.5039	8.7182	11.4692	7.45602	10.0274	9.21448	1.00119	0.964471	0.543967	0.669884
A_84_P201648	NTL9	ref|Arabidopsis thaliana NAC transcription factor-like 9 (NTL9) mRNA, complete cds [NM_001203998]	1887.72	2025.03	1976.51	1774.77	2010.48	2079.04	1963.09	1954.76	3.29294	3.29109	0.937995	0.960182
A_84_P20807	AT1G05060	ref|Arabidopsis thaliana uncharacterized protein (AT1G05060) mRNA, complete cds [NM_100385]	195.796	186.742	205.642	218.129	228.488	237.588	196.06	228.068	2.29239	2.35807	0.0150313	0.0855812
A_84_P22580	RAN4	ref|Arabidopsis thaliana GTP-binding nuclear protein Ran-4 (RAN4) mRNA, complete cds [NM_124890]	4.44028	5.15218	3.7468	2.84549	3.36783	3.28267	4.44642	3.16533	0.648011	0.500419	0.0426845	0.113128
A_84_P548904	AT1G31370	ref|Arabidopsis thaliana Ubiquitin-specific protease family C19-related protein (AT1G31370) mRNA, complete cds [NM_102876]	4.44564	4.4377	3.75704	2.84905	3.3888	3.28966	4.21346	3.17583	0.624639	0.501858	0.0212465	0.0857082
A_84_P843112	NP305968	tc|GB|AC009465.7|AAG51422.1 hypothetical protein; 57237-56085 [NP305968]	51.6049	60.8194	70.7625	48.0757	54.3231	42.7834	61.0623	48.3941	1.78577	1.68479	0.12138	0.231009
A_84_P803142	TC397905	tc|Rep: Uncharacterized protein C11orf61 homolog. - Gallus gallus, partial (4%) [TC397905]	8.08237	17.5586	10.4856	2.78597	10.2977	5.3718	12.0422	6.1518	1.08071	0.789003	0.176913	0.300743
A_84_P841006	NP225134	tc|GB|AB028606.1|BAA97543.1 gene_id:F16F17.11~unknown protein [NP225134]	4.52935	4.45336	3.79239	3.9272	3.39843	3.31507	4.25837	3.5469	0.629243	0.549849	0.0783407	0.171241
A_84_P803085	AT2G07827	ref|Arabidopsis thaliana uncharacterized protein (AT2G07827) mRNA, complete cds [NM_001161035]	4.47832	5.06793	3.80554	2.96698	5.7726	3.32518	4.4506	4.02159	0.648418	0.604398	0.676234	0.77841
A_84_P788389	AT2G23890	ref|Arabidopsis thaliana HAD-superfamily hydrolase, subfamily IG, 5'-nucleotidase (AT2G23890) mRNA, complete cds [NM_127950]	480.836	502.678	523.932	476.963	505.667	510.447	502.482	497.692	2.70112	2.69696	0.782858	0.857443
A_84_P753956	AT1G70949	ref|Arabidopsis thaliana uncharacterized protein (AT1G70949) mRNA, complete cds [NM_001124109]	4.48739	4.47633	3.83211	2.87341	3.41297	3.34545	4.26528	3.21061	0.629947	0.506588	0.0185761	0.0855812
A_84_P765542	DQ108885	gb|Arabidopsis thaliana clone 9280 mRNA sequence [DQ108885]	4.50641	4.49544	3.85999	2.88349	3.42517	3.36725	4.28728	3.2253	0.632182	0.508571	0.0179304	0.0855812
A_84_P731112	AT3G59455	ref|Arabidopsis thaliana bifunctional inhibitor/lipid-transfer protein/seed storage 2S albumin-like protein (AT3G59455) mRNA, complete cds [NM_001084844]	4.51697	4.67859	3.87433	2.88895	9.02142	3.37866	4.35663	5.09634	0.639151	0.707259	0.728042	0.817658
A_84_P524941	AT1G21320	ref|Arabidopsis thaliana nucleic acid/nucleotide binding protein (AT1G21320) mRNA, complete cds [NM_101984]	4.52837	4.51817	3.88921	2.89475	3.43984	3.39059	4.31192	3.24173	0.63467	0.510776	0.0174185	0.0855812
A_84_P18145	AT1G11590	ref|Arabidopsis thaliana pectinesterase 19 (AT1G11590) mRNA, complete cds [NM_101032]	4.54037	4.98363	4.19656	2.90076	3.43529	3.39581	4.57352	3.24395	0.660251	0.511075	0.00960365	0.0806204
A_84_P809795	TA28212_3702	Unknown	2277.36	2409.78	2519.66	2298.14	2047.27	1938.92	2402.27	2094.78	3.38062	3.32114	0.0732307	0.163363
A_84_P276900	AT5G35460	ref|Arabidopsis thaliana uncharacterized protein (AT5G35460) mRNA, complete cds [NM_122937]	558.518	637.279	624.381	541.264	603.991	522.125	606.726	555.793	2.78299	2.74491	0.216387	0.3458
A_84_P183854	LKP2	ref|Arabidopsis thaliana LOV KELCH protein 2 (LKP2) mRNA, complete cds [NM_179652]	227.485	246.116	256.874	317.117	402.912	407.925	243.492	375.985	2.38648	2.57517	0.0124816	0.0855812
A_84_P501805	AT5G54360	ref|Arabidopsis thaliana C2H2-like zinc finger protein (AT5G54360) mRNA, complete cds [NM_124816]	4.5949	4.58612	3.96561	2.92722	3.4834	3.45241	4.38221	3.28768	0.641693	0.516889	0.0165195	0.0855812
A_84_P18606	RPD1	ref|Arabidopsis thaliana Ubiquitin carboxyl-terminal hydrolase family protein (RPD1) mRNA, complete cds [NM_148393]	188.88	227.539	228.354	244.942	239.755	238.364	214.924	241.021	2.33229	2.38205	0.118748	0.227791
(+)E1A_r60_a22	E1A_r60_a22		1227.98	1319.61	1259.86	8394.2	9335.6	10275.6	1269.15	9335.13	3.10351	3.97012	0.00012027	0.0171236
A_84_P525602	A_84_P525602	Unknown	6.15524	4.63657	6.0201	2.91499	3.51578	3.45227	5.60397	3.29435	0.748496	0.517769	0.0114208	0.0855812
A_84_P857782	AV788815	tc|Rep: Oleosin 20.3 kDa - Arabidopsis thaliana (Mouse-ear cress), partial (18%) [TC398148]	4.66075	4.65281	4.02839	2.95787	3.52603	3.50398	4.44732	3.32929	0.648098	0.522352	0.0162286	0.0855812
A_84_P92159	AT2G20210	ref|Arabidopsis thaliana leucine-rich repeats-ribonuclease inhibitor domain-containing protein (AT2G20210) mRNA, complete cds [NM_127580]	396.022	382.107	384.812	425.233	445.778	453.489	387.647	441.5	2.58844	2.64493	0.00468064	0.0586057
A_84_P15546	PUR7	ref|Arabidopsis thaliana phosphoribosylaminoimidazole-succinocarboxamide synthase (PUR7) mRNA, complete cds [NM_113005]	4885.58	4708.63	4721.19	3860.09	3928.52	3891.61	4771.8	3893.41	3.67868	3.59033	0.000129497	0.0171236
A_84_P790182	AT5G50550	ref|Arabidopsis thaliana transducin/WD40 domain-containing protein (AT5G50550) mRNA, complete cds [NM_124442]	756.253	804.605	833.623	725.227	661.811	709.982	798.16	699.006	2.90209	2.84448	0.0284889	0.0929422
A_84_P813822	RAD23D	ref|Arabidopsis thaliana putative DNA repair protein RAD23-4 (RAD23D) mRNA, complete cds [NM_123208]	2330.91	2367.53	2458.51	2327.26	2098.96	1978.98	2385.65	2135.07	3.37761	3.32941	0.0829635	0.178096
(-)3xSLv1	NegativeControl		4.75554	4.74785	4.11015	3.00025	3.58603	3.57159	4.53785	3.38596	0.65685	0.529682	0.0161363	0.0855812
A_84_P585895	AT4G33180	ref|Arabidopsis thaliana hydrolase, alpha/beta fold family protein (AT4G33180) mRNA, complete cds [NM_119472]	447.82	420.095	419.654	433.085	419.786	419.802	429.19	424.224	2.63265	2.6276	0.655417	0.761848
A_84_P761485	AT3G30385	ref|Arabidopsis thaliana uncharacterized protein (AT3G30385) mRNA, complete cds [NM_001084759]	4.79562	4.78722	4.14096	3.01738	3.61023	3.59673	4.5746	3.40811	0.660353	0.532514	0.0161797	0.0855812
A_84_P811854	AT4G28080	ref|Arabidopsis thaliana tetratricopeptide repeat domain protein (AT4G28080) mRNA, complete cds [NM_118947]	504.885	494.677	344.114	557.923	578.943	612.586	447.892	583.15	2.65117	2.76578	0.0676017	0.154896
A_84_P17727	NAC080	ref|Arabidopsis thaliana NAC domain containing protein 80 (NAC080) mRNA, complete cds [NM_120850]	10.3289	15.4399	14.439	15.6028	18.0139	23.1246	13.4026	18.9137	1.12719	1.27678	0.112077	0.218888
A_84_P801414	AT3G48460	ref|Arabidopsis thaliana GDSL esterase/lipase (AT3G48460) mRNA, complete cds [NM_114705]	74.1115	75.8502	70.3217	62.7814	67.7573	65.2119	73.4278	65.2502	1.86586	1.81458	0.0197568	0.0855812
(+)E1A_r60_a104	E1A_r60_a104		2506.32	2678.23	2699.94	6363.78	7122.63	7956.5	2628.16	7147.64	3.41965	3.85416	0.000622274	0.0292706
A_84_P757269	AT2G03913	ref|Arabidopsis thaliana putative defensin-like protein 57 (AT2G03913) mRNA, complete cds [NM_001035890]	4.89956	4.88966	4.21204	3.06019	3.67255	3.65294	4.66708	3.46189	0.669045	0.539314	0.0165363	0.0855812
A_84_P295374	AT1G49740	ref|Arabidopsis thaliana PI-PLC X domain-containing protein (AT1G49740) mRNA, complete cds [NM_103861]	826.027	842.203	842.489	1043.16	1045.03	1069.79	836.906	1052.66	2.92268	3.02229	2.90986e-05	0.0102128
A_84_P797883	BTS	ref|Arabidopsis thaliana zinc finger protein-like protein (BTS) mRNA, complete cds [NM_112713]	79.029	89.2481	63.9224	75.6338	126.224	111.17	77.3998	104.342	1.88874	2.01846	0.182066	0.306691
A_84_P19917	AT1G59990	ref|Arabidopsis thaliana DEAD-box ATP-dependent RNA helicase 22 (AT1G59990) mRNA, complete cds [NM_104691]	2368.58	2465.41	2663	2461.07	2373.54	2534.37	2499	2456.32	3.39777	3.39029	0.686659	0.786291
A_84_P787316	AT4G38090	ref|Arabidopsis thaliana ribosomal protein S5 domain 2-like family protein (AT4G38090) mRNA, complete cds [NM_119970]	785.908	828.52	844	796.117	842.645	839.242	819.476	826.002	2.91354	2.91698	0.790111	0.862682
A_84_P12570	AT2G28120	ref|Arabidopsis thaliana major facilitator protein (AT2G28120) mRNA, complete cds [NM_128372]	46.5344	41.4047	52.0445	75.3257	63.3863	73.889	46.6612	70.867	1.66896	1.85044	0.00758278	0.0723597
A_84_P21908	AT1G51830	ref|Arabidopsis thaliana putative leucine-rich repeat protein kinase (AT1G51830) mRNA, complete cds [NM_104063]	5.01534	5.00285	4.29095	3.10303	3.7359	4.15709	4.76972	3.66534	0.678492	0.564114	0.046837	0.120767
A_84_P102996	AT5G24580	ref|Arabidopsis thaliana heavy metal transport/detoxification domain-containing protein (AT5G24580) mRNA, complete cds [NM_203101]	1196.66	1080.62	1097.61	1190.57	1320.88	1328.73	1124.96	1280.06	3.05114	3.10723	0.0544744	0.133878
A_84_P22875	AT1G71720	ref|Arabidopsis thaliana small subunit ribosomal protein S1 (AT1G71720) mRNA, complete cds [NM_105830]	6706.35	6632.94	6657.71	7957.7	7952.91	8096.8	6665.67	8002.47	3.82384	3.90322	1.34752e-05	0.00829399
A_84_P157275	AT1G14740	ref|Arabidopsis thaliana OBERON 3 protein (AT1G14740) mRNA, complete cds [NM_101343]	2087.74	2290.38	2375.38	2414.24	2919.76	2870.03	2251.16	2734.68	3.35241	3.43691	0.0566602	0.137632
A_84_P823532	AT4G10050	ref|Arabidopsis thaliana protein phosphatase methylesterase 1 (AT4G10050) mRNA, complete cds [NM_117073]	627.398	695.269	704.302	584.867	605.76	640.364	675.656	610.331	2.82973	2.78557	0.0886742	0.186506
A_84_P10795	AT3G17770	ref|Arabidopsis thaliana Dihydroxyacetone kinase (AT3G17770) mRNA, complete cds [NM_112658]	758.323	825.038	736.806	735.379	796.339	732.253	773.389	754.657	2.8884	2.87775	0.608695	0.723616
A_84_P14314	ETC1	ref|Arabidopsis thaliana proto-oncogene protein (ETC1) mRNA, complete cds [NM_100020]	208.989	243.19	223.849	160.258	204.948	197.288	225.343	187.498	2.35284	2.273	0.0897752	0.188161
A_84_P862613	BP826703	Unknown	5.10603	5.0974	4.29995	3.12522	3.77668	3.6949	4.83446	3.53227	0.684348	0.548053	0.0180426	0.0855812
(+)E1A_r60_a104	E1A_r60_a104		2573.46	2711.22	2751.41	6194.6	7205.89	8120.51	2678.7	7173.66	3.42792	3.85574	0.00129659	0.0374818
A_84_P259160	AT4G17840	ref|Arabidopsis thaliana uncharacterized protein (AT4G17840) mRNA, complete cds [NM_117893]	189.587	220.627	217.623	270.474	307.411	289.786	209.279	289.224	2.32073	2.46123	0.0053368	0.0617992
A_84_P755077	AT2G41440	ref|Arabidopsis thaliana uncharacterized protein (AT2G41440) mRNA, complete cds [NM_001125024]	547.476	591.546	558.309	522.426	602.879	622.333	565.777	582.546	2.75265	2.76533	0.641335	0.750638
A_84_P20689	PPX2	ref|Arabidopsis thaliana serine/threonine-protein phosphatase PP-X isozyme 2 (PPX2) mRNA, complete cds [NM_124908]	360.137	464.805	463.863	365.891	453.755	445.734	429.602	421.793	2.63307	2.6251	0.86965	0.915926
A_84_P164373	AT1G67480	ref|Arabidopsis thaliana F-box/kelch-repeat protein (AT1G67480) mRNA, complete cds [NM_105415]	1869.85	1881.97	1984.12	2058.24	2071.8	2113.28	1911.98	2081.1	3.28148	3.31829	0.0132129	0.0855812
A_84_P13785	AT4G05340	ref|Arabidopsis thaliana P-loop containing nucleoside triphosphate hydrolase-like protein (AT4G05340) mRNA, complete cds [NM_116773]	5.10806	5.11573	4.25923	3.10231	3.76086	3.62769	4.82767	3.49695	0.683738	0.54369	0.0187399	0.0855812
A_84_P764245	A_84_P764245	Unknown	5.59632	5.111	5.47811	3.08146	3.75213	3.58305	5.39515	3.47221	0.732003	0.540606	0.00150914	0.0387136
A_84_P12142	AT5G45120	ref|Arabidopsis thaliana aspartyl protease family protein (AT5G45120) mRNA, complete cds [NM_123880]	5.08643	5.10362	4.22923	3.083	3.74134	3.58807	4.80643	3.47081	0.681822	0.54043	0.0189346	0.0855812
A_84_P786781	AT2G35760	ref|Arabidopsis thaliana uncharacterized protein (AT2G35760) mRNA, complete cds [NM_129134]	158.566	152.649	141.643	120.151	114.378	102.357	150.953	112.295	2.17884	2.05036	0.00585459	0.0644121
A_84_P846256	AT2G37160	ref|Arabidopsis thaliana transducin/WD-40 repeat-containing protein (AT2G37160) mRNA, complete cds [NM_001036424]	85.1001	95.4205	96.2476	100.417	115.414	117.873	92.2561	111.235	1.96499	2.04624	0.0438036	0.11515
A_84_P591642	CAT2	ref|Arabidopsis thaliana cationic amino acid transporter 2 (CAT2) mRNA, complete cds [NM_179491]	2193.1	2252.15	2240.19	2811.18	3220.28	3346.7	2228.48	3126.05	3.34801	3.495	0.00526006	0.0614874
A_84_P837496	TA53048_3702	Unknown	5.00125	5.04559	4.14358	3.02282	3.67663	3.48263	4.73014	3.39402	0.674874	0.530715	0.0191374	0.0855812
A_84_P22503	AT5G26130	ref|Arabidopsis thaliana SCP-like extracellular protein domain-containing protein (AT5G26130) mRNA, complete cds [NM_122514]	4.97033	9.83036	9.79029	3.00289	3.56711	3.36658	8.19699	3.31219	0.913655	0.520116	0.0394742	0.107387
A_84_P839357	AT5G21326	ref|Arabidopsis thaliana CBL-interacting serine/threonine-protein kinase 26 (AT5G21326) mRNA, complete cds [NM_180530]	2722.61	3022.73	2948.05	2944.82	2922.3	2930.86	2897.8	2932.66	3.46207	3.46726	0.719532	0.811672
A_84_P517738	AT5G64420	ref|Arabidopsis thaliana DNA polymerase phi subunit (AT5G64420) mRNA, complete cds [NM_125838]	2240.08	2355.64	2199.51	2031.83	2184.74	2153.8	2265.08	2123.45	3.35508	3.32704	0.0987219	0.20087
A_84_P553664	AT3G25970	ref|Arabidopsis thaliana pentatricopeptide repeat-containing protein (AT3G25970) mRNA, complete cds [NM_113501]	103.16	124.113	127.759	82.4199	102.078	116.437	118.344	100.312	2.07315	2.00135	0.222248	0.352586
A_84_P13117	GLT1	ref|Arabidopsis thaliana glutamate synthase 1 [NADH] (GLT1) mRNA, complete cds [NM_001203600]	3040.92	3069.61	2604.34	2786.39	2651.88	2908.71	2904.95	2782.33	3.46314	3.44441	0.505436	0.63626
A_84_P530135	BASL	ref|Arabidopsis thaliana breaking of asymmetry in the stomatal lineage protein (BASL) mRNA, complete cds [NM_125481]	488.235	432.806	454.081	403.803	376.383	378.478	458.374	386.221	2.66122	2.58684	0.0172039	0.0855812
A_84_P789649	AY136435	gb|Arabidopsis thaliana unknown mRNA sequence [AY136435]	217.632	240.556	219.593	244.225	229.952	257.971	225.927	244.049	2.35397	2.38748	0.172341	0.295431
A_84_P796144	ERF-1	gb|11190926 CERES-148 Arabidopsis thaliana cDNA clone 206094 3', mRNA sequence [DR381439]	11.1526	19.8136	10.2963	10.7256	13.9264	17.0169	13.7542	13.8896	1.13843	1.14269	0.971318	0.981842
A_84_P566922	APG12B	ref|Arabidopsis thaliana ubiquitin-like protein ATG12B (APG12B) mRNA, complete cds [NM_112251]	422.104	474.956	472.51	503.542	562.904	565.906	456.523	544.117	2.65946	2.73569	0.0302256	0.0952252
A_84_P808417	TA27523_3702	Unknown	34.3837	23.2477	31.0563	33.4043	37.124	34.9373	29.5626	35.1552	1.47074	1.54599	0.18255	0.307274
A_84_P824053	CDF1	ref|Arabidopsis thaliana Dof zinc finger protein DOF5.5 (CDF1) mRNA, complete cds [NM_125637]	187.421	177.476	164.476	152.77	143.985	106.374	176.458	134.376	2.24664	2.12832	0.0552427	0.135204
A_84_P768357	AT5G55410	ref|Arabidopsis thaliana bifunctional inhibitor/lipid-transfer protein/seed storage 2S albumin-like protein (AT5G55410) mRNA, complete cds [NM_124923]	4.40493	4.42305	3.66244	2.81713	3.37952	3.22788	4.16348	3.14151	0.619456	0.497138	0.0275896	0.0917773
A_84_P11413	AT1G30600	ref|Arabidopsis thaliana subtilase-like protein (AT1G30600) mRNA, complete cds [NM_102797]	2329.62	2486.63	2430.56	1907.53	2216.78	2210.08	2415.6	2111.46	3.38303	3.32458	0.0530386	0.131487
A_84_P837969	2010-10-01	ref|Arabidopsis thaliana organic cation/carnitine transporter 2 (2-Oct) mRNA, complete cds [NM_106584]	4.4106	4.41943	3.67827	2.82275	3.37678	3.23633	4.16943	3.14529	0.620077	0.49766	0.0259834	0.0899102
A_84_P793320	emb1273	gb|AV557442 Arabidopsis thaliana green siliques Columbia Arabidopsis thaliana cDNA clone SQ069a06F 3', mRNA sequence [AV557442]	13.0325	13.3134	13.0756	9.66453	14.3645	8.19844	13.1405	10.7425	1.11861	1.0311	0.267215	0.402984
A_84_P838368	AT1G55790	ref|Arabidopsis thaliana uncharacterized protein (AT1G55790) mRNA, complete cds [NM_104455]	4.41655	7.42715	5.12827	2.82822	3.31196	3.21594	5.65733	3.11871	0.752611	0.493975	0.0509463	0.127988
A_84_P753341	AT1G29355	gb|Arabidopsis thaliana mRNA, clone: RAFL17-02-C10 [AK117418]	105.257	106.54	100.501	127.998	130.742	143.934	104.099	134.225	2.01745	2.12783	0.00457196	0.058121
(+)E1A_r60_a107	E1A_r60_a107		6078.18	6248.05	6318	2038.46	2304.12	2658.74	6214.74	2333.78	3.79342	3.36806	3.6298e-05	0.010647
A_84_P505985	AT4G35130	ref|Arabidopsis thaliana pentatricopeptide repeat-containing protein (AT4G35130) mRNA, complete cds [NM_119679]	225.475	271.709	306.048	182.609	221.539	248.122	267.744	217.423	2.42772	2.33731	0.170037	0.292715
A_84_P833441	AT4G20320	ref|Arabidopsis thaliana putative CTP synthase (AT4G20320) mRNA, complete cds [NM_001084942]	9.1656	21.0351	23.5158	25.886	41.7778	39.5467	17.9055	35.7368	1.25299	1.55312	0.055255	0.135222
A_84_P12437	AT1G78200	ref|Arabidopsis thaliana putative protein phosphatase 2C 17 (AT1G78200) mRNA, complete cds [NM_202439]	1109.37	1251.29	1307.82	1111.38	1207.56	1190.46	1222.83	1169.8	3.08736	3.06811	0.46703	0.602056
A_84_P753173	AT1G57777	ref|Arabidopsis thaliana uncharacterized protein (AT1G57777) mRNA, complete cds [NM_001084267]	4.44148	4.4311	3.75646	2.84652	3.38274	3.28699	4.20968	3.17209	0.624249	0.501345	0.020827	0.0855812
A_84_P217728	AT2G40765	ref|Arabidopsis thaliana uncharacterized protein (AT2G40765) mRNA, complete cds [NM_129639]	3560.47	3863.98	3565.35	2964.77	3782.88	3746.5	3663.27	3498.05	3.56387	3.54383	0.593322	0.710608
A_84_P146548	AT2G35840	ref|Arabidopsis thaliana putative sucrose-phosphatase 2 (AT2G35840) mRNA, complete cds [NM_201880]	2312.48	2614.99	2423.51	2485.78	3021.29	2761.66	2450.32	2756.24	3.38922	3.44032	0.160943	0.281619
A_84_P512014	AT3G29060	ref|Arabidopsis thaliana phosphate transporter PHO1-9 (AT3G29060) mRNA, complete cds [NM_113828]	8.01441	8.07472	12.2529	9.66528	13.9728	11.2777	9.44733	11.6386	0.975309	1.0659	0.309293	0.447447
A_84_P257490	AT5G45560	ref|Arabidopsis thaliana pleckstrin homology and lipid-binding START domain-containing protein (AT5G45560) mRNA, complete cds [NM_123924]	539.286	567.974	542.354	476.73	471.41	528.05	549.871	492.063	2.74026	2.69202	0.0459758	0.119185
A_84_P10725	RAD50	ref|Arabidopsis thaliana DNA repair protein RAD50 (RAD50) mRNA, complete cds [NM_128757]	652.909	706.1	589.903	561.385	624.263	569.141	649.638	584.93	2.81267	2.7671	0.172267	0.295338
(+)E1A_r60_1	E1A_r60_1		1844.65	1943.96	1833.02	1917.38	2129.51	2295.12	1873.88	2114	3.27274	3.32511	0.104732	0.209216
A_84_P11769	HSP60	ref|Arabidopsis thaliana chaperonin CPN60 (HSP60) mRNA, complete cds [NM_113304]	10985.6	11721.8	12134.5	11711.6	12169.2	12656.6	11614	12179.1	4.06498	4.08562	0.261678	0.396665
A_84_P787909	AT1G63610	ref|Arabidopsis thaliana uncharacterized protein (AT1G63610) mRNA, complete cds [NM_105039]	2397.7	2597.86	2831.22	2538.24	2506.89	2541.11	2608.93	2528.75	3.41646	3.40291	0.558376	0.68153
A_84_P753493	AT1G11785	ref|Arabidopsis thaliana uncharacterized protein (AT1G11785) mRNA, complete cds [NM_001084050]	4.51459	4.50303	3.87367	2.88695	3.42841	3.37633	4.2971	3.23056	0.633175	0.509278	0.0174608	0.0855812
A_84_P850296	AT3G56590	ref|Arabidopsis thaliana hydroxyproline-rich glycoprotein family protein (AT3G56590) mRNA, complete cds [NM_115518]	1141.42	1160.5	1033.94	1168.63	1390.07	1636.3	1111.96	1398.34	3.04609	3.14561	0.111516	0.218187
A_84_P23520	AT1G56130	ref|Arabidopsis thaliana putative LRR receptor-like serine/threonine-protein kinase (AT1G56130) mRNA, complete cds [NM_104491]	239.174	282.899	259.078	163.245	212.036	220.22	260.384	198.5	2.41561	2.29776	0.0470468	0.12121
A_84_P828399	TA44899_3702	Unknown	4.5502	4.54173	3.919	2.90456	3.45322	3.41285	4.33698	3.25688	0.637187	0.512801	0.0168471	0.0855812
A_84_P18192	EXPB1	ref|Arabidopsis thaliana expansin B1 (EXPB1) mRNA, complete cds [NM_127640]	265.655	387.858	296.223	201.91	291.121	182.951	316.579	225.327	2.50048	2.35281	0.139641	0.254649
A_84_P163193	AT4G01960	ref|Arabidopsis thaliana uncharacterized protein (AT4G01960) mRNA, complete cds [NM_116427]	1196.06	1280.11	1466.37	1393.21	1512.58	1699.02	1314.18	1534.94	3.11865	3.18609	0.138591	0.253476
A_84_P804516	A_84_P804516	Unknown	4.59363	4.75137	3.96549	2.92546	8.78653	3.45082	4.43683	5.05427	0.647073	0.703659	0.759992	0.841049
A_84_P19590	TPS5	ref|Arabidopsis thaliana alpha,alpha-trehalose-phosphate synthase [UDP-forming] 5 (TPS5) mRNA, complete cds [NM_117886]	2203.14	2690.73	2324.82	1935.66	2906.57	2547.06	2406.23	2463.1	3.38134	3.39148	0.867196	0.914275
A_84_P19186	PIRL6	ref|Arabidopsis thaliana ras group-related protein LRR 6 (PIRL6) mRNA, complete cds [NM_127490]	8.07566	7.36214	10.1272	4.84119	15.9212	11.1119	8.52168	10.6248	0.930525	1.02632	0.560067	0.6828
A_84_P843833	LACS6	ref|Arabidopsis thaliana long-chain acyl-CoA synthetase 6 (LACS6) mRNA, complete cds [NM_111471]	458.493	498.995	473.777	417.201	431.825	473.938	477.088	440.988	2.6786	2.64443	0.156187	0.27576
A_84_P10363	PUP1	ref|Arabidopsis thaliana purine permease 1 (PUP1) mRNA, complete cds [NM_102588]	278.212	308.628	291.045	234.567	273.07	249.194	292.628	252.277	2.46632	2.40188	0.0474547	0.121913
A_84_P23022	AT1G44820	ref|Arabidopsis thaliana aminoacylase (AT1G44820) mRNA, complete cds [NM_103563]	858.713	895.971	975.13	949.045	997.631	1037.04	909.938	994.572	2.95901	2.99764	0.118704	0.227746
A_84_P834467	AT5G47020	ref|Arabidopsis thaliana uncharacterized protein (AT5G47020) mRNA, complete cds [NM_124073]	21.0531	27.0692	24.2111	20.3848	28.7898	24.3687	24.1111	24.5144	1.38222	1.38942	0.899062	0.934894
A_84_P104666	AT5G53390	ref|Arabidopsis thaliana O-acyltransferase (WSD1-like) family protein (AT5G53390) mRNA, complete cds [NM_124718]	220.297	316.851	285.538	195.667	246.605	195.41	274.229	212.56	2.43811	2.32748	0.136317	0.250582
A_84_P592181	AT5G09225	ref|Arabidopsis thaliana uncharacterized protein (AT5G09225) mRNA, complete cds [NM_203023]	1081.68	1143.12	1176.82	1159.88	1311.97	1384.94	1133.87	1285.6	3.05456	3.1091	0.102492	0.206166
A_84_P858765	AT5G49220	ref|Arabidopsis thaliana uncharacterized protein (AT5G49220) mRNA, complete cds [NM_124299]	16.1924	23.1236	25.8803	32.6152	34.2288	29.9008	21.7321	32.2483	1.3371	1.50851	0.0287754	0.0933438
A_84_P760764	A_84_P760764	Unknown	143.353	162.767	144.218	157.46	164.311	132.863	150.113	151.544	2.17642	2.18054	0.906584	0.940033
A_84_P856515	PIP1;4	ref|Arabidopsis thaliana putative aquaporin PIP1-4 (PIP1;4) mRNA, complete cds [NM_202760]	226.906	247.954	252.96	184.58	168.961	151.951	242.607	168.497	2.3849	2.22659	0.00387929	0.0544962
A_84_P792576	DR361121	gb|6623266 CERES-AL45 Arabidopsis thaliana cDNA clone 1187441 5', mRNA sequence [DR361121]	10.6801	13.9133	8.16538	15.1973	21.9565	20.9079	10.9196	19.3539	1.03821	1.28677	0.0345817	0.100459
A_84_P22128	AT3G15690	ref|Arabidopsis thaliana putative acetyl-CoA carboxylase biotin-containing subunit (AT3G15690) mRNA, complete cds [NM_180260]	3434.56	3697.26	3673.78	3469.5	3683.38	3395.13	3601.87	3516	3.55653	3.54605	0.515311	0.645063
A_84_P22238	TTN8	ref|Arabidopsis thaliana structural maintenance of chromosomes 1 (TTN8) mRNA, complete cds [NM_001203163]	3038.53	3041.09	2587.3	3034.57	3220.55	2889.71	2888.97	3048.27	3.46074	3.48405	0.422983	0.560084
A_84_P796385	EG447736	gb|AYAKG52TF pooled cDNA populations Arabidopsis thaliana cDNA, mRNA sequence [EG447736]	4.87925	4.8683	7.2935	3.0504	3.65766	3.58314	5.68035	3.4304	0.754375	0.535345	0.0533022	0.131875
A_84_P181704	PC-MYB1	ref|Arabidopsis thaliana myb-related protein 3R-1 (PC-MYB1) mRNA, complete cds [NM_202989]	351.771	351.301	323.155	349.918	339.672	370.096	342.076	353.229	2.53412	2.54806	0.439776	0.576004
A_84_P23864	AT2G37150	ref|Arabidopsis thaliana RING/U-box domain-containing protein (AT2G37150) mRNA, complete cds [NM_201889]	145.386	167.987	166.087	154.595	191.301	188.271	159.82	178.056	2.20363	2.25056	0.257201	0.391703
A_84_P849748	XIK	ref|Arabidopsis thaliana Myosin family protein with Dil domain (XIK) mRNA, complete cds [NM_001161252]	2779.12	2965.06	2841.05	2549.49	2584.41	2570.22	2861.74	2568.04	3.45663	3.4096	0.00615891	0.0661354
A_84_P757039	CAX1	ref|Arabidopsis thaliana vacuolar cation/proton exchanger 1 (CAX1) mRNA, complete cds [NM_201901]	4356.91	4351.28	4682.6	3463.54	2961.46	3228.4	4463.6	3217.8	3.64969	3.50756	0.00237085	0.0451983
A_84_P862058	FLR1	ref|Arabidopsis thaliana polygalacturonase inhibitory protein-like protein (FLR1) mRNA, complete cds [NM_202562]	99.5465	100.424	73.1398	71.3223	54.4668	59.5671	91.0369	61.7854	1.95922	1.79089	0.0462076	0.119597
A_84_P175581	AT2G05160	ref|Arabidopsis thaliana zinc finger CCCH domain-containing protein 18 (AT2G05160) mRNA, complete cds [NM_126543]	78.352	56.644	65.6786	73.8329	66.2427	65.9687	66.8915	68.6814	1.82537	1.83684	0.805458	0.873072
A_84_P758212	AT2G03938	ref|Arabidopsis thaliana uncharacterized protein (AT2G03938) mRNA, complete cds [NM_001124790]	5.01427	5.00109	7.64057	3.10053	3.7324	3.63079	5.88531	3.48791	0.769769	0.542565	0.0560363	0.136603
A_84_P851343	RHD3	ref|Arabidopsis thaliana Root hair defective 3 GTP-binding protein RHD3 (RHD3) mRNA, complete cds [NM_112241]	126.404	144.269	160.056	123.675	118.316	125.079	143.576	122.356	2.15708	2.08763	0.0995874	0.202121
A_84_P808539	ATPC1	ref|Arabidopsis thaliana ATP synthase gamma chain 1 (ATPC1) mRNA, complete cds [NM_116702]	1288.86	1297.37	1377.37	1632.74	1357.38	1166.74	1321.2	1385.62	3.12097	3.14165	0.665274	0.769832
A_84_P845083	TC404449	Unknown	5.06025	5.04702	4.28811	3.11428	3.75451	3.69697	4.79846	3.52192	0.681102	0.546779	0.0174904	0.0855812
A_84_P21630	AT5G53940	ref|Arabidopsis thaliana yippee-like zinc-binding protein (AT5G53940) mRNA, complete cds [NM_124773]	2591.43	2656.05	2863.42	3023.92	3265.53	3275.75	2703.63	3188.4	3.43195	3.50357	0.0140117	0.0855812
A_84_P67794	AT5G54870	ref|Arabidopsis thaliana uncharacterized protein (AT5G54870) mRNA, complete cds [NM_124869]	948.74	974.384	979.848	971.578	967.217	1003.95	967.657	980.916	2.98572	2.99163	0.427808	0.564786
A_84_P825642	TA41444_3702	Unknown	5.12637	5.08227	4.29342	3.58933	3.76808	3.69051	4.83402	3.68264	0.684308	0.566159	0.0139277	0.0855812
A_84_P511186	AT3G57350	ref|Arabidopsis thaliana nuclear pore complex component Nup93/Nic96 domain-containing protein (AT3G57350) mRNA, complete cds [NM_115595]	1022.49	1026.23	1077.08	1077.38	1147.88	1089.42	1041.93	1104.89	3.01784	3.04332	0.0877873	0.185124
A_84_P828485	DRIP2	ref|Arabidopsis thaliana E3 ubiquitin protein ligase DRIP2 (DRIP2) mRNA, complete cds [NM_128610]	93.4915	81.2757	100.787	77.7274	84.5461	97.7939	91.8514	86.6891	1.96309	1.93796	0.562772	0.685282
A_84_P795717	AK221830	gb|Arabidopsis thaliana mRNA for hypothetical protein, complete cds, clone: RAFL21-97-J21 [AK221830]	5.27894	5.27282	8.01033	6.45948	8.77106	4.82503	6.18736	6.68519	0.791506	0.825114	0.750807	0.834699
A_84_P834551	TA51453_3702	Unknown	154.984	145.129	191.993	184.495	176.691	202.576	164.035	187.921	2.21494	2.27397	0.214263	0.343442
A_84_P836668	TA52552_3702	Unknown	5.10863	5.10908	5.84549	3.10871	3.76372	3.6127	5.3544	3.49504	0.728711	0.543453	0.0041433	0.0556944
A_84_P853052	A_84_P853052	Unknown	52.5005	60.9965	54.6194	48.9272	53.9168	61.1178	56.0388	54.6539	1.74849	1.73762	0.766831	0.846061
A_84_P568853	AT4G10790	ref|Arabidopsis thaliana UBX domain-containing protein (AT4G10790) mRNA, complete cds [NM_117147]	1610.46	1684.29	1842.84	1781.25	2074.46	2122.37	1712.53	1992.69	3.23364	3.29944	0.0916032	0.190863
A_84_P847879	TC366207	tc|Rep: Chromosome chr10 scaffold_50, whole genome shotgun sequence - Vitis vinifera (Grape), partial (82%) [TC366207]	5.23345	9.75238	4.31602	5.8183	5.97519	6.89604	6.43395	6.22985	0.808478	0.794477	0.910927	0.942783
A_84_P528878	ZIFL2	ref|Arabidopsis thaliana zinc induced facilitator-like 2 protein (ZIFL2) mRNA, complete cds [NM_114247]	5.37225	9.91139	6.34317	11.3171	6.99675	13.156	7.20894	10.49	0.857871	1.02077	0.224939	0.355494
A_84_P100696	AT1G22140	ref|Arabidopsis thaliana uncharacterized protein (AT1G22140) mRNA, complete cds [NM_102064]	763.244	788.302	811.437	895.044	886.983	882.481	787.661	888.169	2.89634	2.9485	0.00221188	0.0441282
A_84_P590742	AT1G59885	ref|Arabidopsis thaliana uncharacterized protein (AT1G59885) mRNA, complete cds [NM_148612]	5.03456	5.06502	4.17595	3.04619	3.69967	3.52225	4.75851	3.42271	0.677471	0.53437	0.0189553	0.0855812
A_84_P610210	NP222397	tc|GB|AC027656.4|AAF81303.1 Contains similarity to a hypothetical protein F13M23.30 gi|7485455 from Arabidopsis thaliana BAC F13M23 gb|AL035523. [NP222397]	5.01164	5.04773	4.15248	3.03049	3.68117	3.49386	4.73729	3.40184	0.67553	0.531714	0.018978	0.0855812
A_84_P841364	GALT1	ref|Arabidopsis thaliana beta-1,3-galactosyltransferase 15 (GALT1) mRNA, complete cds [NM_102445]	13.5487	10.4098	20.3426	16.8964	14.8899	19.3108	14.767	17.0324	1.16929	1.23128	0.517796	0.647205
A_84_P817264	FPA	ref|Arabidopsis thaliana Flowering time control protein FPA (FPA) mRNA, complete cds [NM_129902]	218.67	229.714	254.26	321.245	349.318	348.726	234.215	339.763	2.36961	2.53118	0.00166396	0.0403393
A_84_P798596	FP6	ref|Arabidopsis thaliana farnesylated protein 6 (FP6) mRNA, complete cds [NM_120019]	604.727	619.599	509.99	545.332	535.369	453.732	578.106	511.478	2.76201	2.70883	0.212384	0.341349
A_84_P598436	AT5G14260	ref|Arabidopsis thaliana Rubisco methyltransferase family protein (AT5G14260) mRNA, complete cds [NM_121430]	7661	8420.75	8621.58	10314	11494.8	11288.5	8234.44	11032.4	3.91563	4.04267	0.00390479	0.0546572
A_84_P245515	AT5G62840	ref|Arabidopsis thaliana phosphoglycerate mutase-like protein (AT5G62840) mRNA, complete cds [NM_125679]	2414.15	2443.64	2265.62	3028.41	3134.34	2964.53	2374.47	3042.43	3.37557	3.48322	0.000837537	0.0323877
A_84_P754430	A_84_P754430	Unknown	4.3777	4.44245	3.61828	2.79194	3.39135	3.20782	4.14614	3.13037	0.617644	0.495596	0.0332441	0.0986109
A_84_P824314	GMII	ref|Arabidopsis thaliana alpha-mannosidase II (GMII) mRNA, complete cds [NM_121499]	12.5425	25.001	23.8345	19.5675	23.3153	20.2966	20.4593	21.0598	1.31089	1.32345	0.891565	0.929975
A_84_P845140	AT4G34660	ref|Arabidopsis thaliana SH3 domain-containing protein (AT4G34660) mRNA, complete cds [NM_119632]	1381	1507.57	1587.24	1640.99	1591.26	1652.53	1491.94	1628.26	3.17375	3.21172	0.0961857	0.197208
A_84_P585157	AT5G46930	ref|Arabidopsis thaliana plant invertase/pectin methylesterase inhibitor domain-containing protein (AT5G46930) mRNA, complete cds [NM_124064]	4.38966	4.42858	3.63473	2.80333	3.38235	3.21254	4.15099	3.13274	0.618152	0.495924	0.0304584	0.0954122
A_84_P14293	AT1G80310	ref|Arabidopsis thaliana sulfate transmembrane transporter (AT1G80310) mRNA, complete cds [NM_106680]	81.9514	82.3094	70.529	65.2197	52.8455	67.7058	78.2633	61.9237	1.89356	1.79186	0.0529809	0.131381
A_84_P793632	AU229285	gb|AU229285 RAFL16 Arabidopsis thaliana cDNA clone RAFL16-88-C20 3', mRNA sequence [AU229285]	4.65872	4.60515	8.40433	10.3622	9.6943	16.0698	5.8894	12.0421	0.770071	1.0807	0.0611372	0.144817
A_84_P847904	PGRL1B	ref|Arabidopsis thaliana PGR5-like protein 1B (PGRL1B) mRNA, complete cds [NM_117266]	54.0074	66.6319	80.3962	56.7155	58.4776	54.267	67.0119	56.4867	1.82615	1.75195	0.244325	0.377437
A_84_P540231	AT2G28090	ref|Arabidopsis thaliana heavy-metal-associated domain-containing protein (AT2G28090) mRNA, complete cds [NM_128369]	4.40099	9.05905	3.66228	2.81514	3.28541	3.2251	5.70744	3.10855	0.756441	0.492558	0.200149	0.327443
A_84_P11349	AT1G59550	ref|Arabidopsis thaliana UBX domain-containing protein (AT1G59550) mRNA, complete cds [NM_104649]	4.40403	4.41304	3.72293	2.81811	3.37126	5.17883	4.18	3.7894	0.621176	0.578571	0.629376	0.74073
A_84_P758811	A_84_P758811	Unknown	4.40693	4.41305	4.56991	2.8209	3.37132	3.21332	4.4633	3.13518	0.649656	0.496262	0.0015178	0.0388354
A_84_P19081	AT1G25530	ref|Arabidopsis thaliana lysine histidine transporter-like 6 (AT1G25530) mRNA, complete cds [NM_102364]	75.5554	89.5513	81.3488	36.9144	59.0427	45.2931	82.1518	47.0834	1.91462	1.67287	0.0100226	0.0822001
A_84_P19632	AGP15	ref|Arabidopsis thaliana arabinogalactan protein 15 (AGP15) mRNA, complete cds [NM_121212]	56872.7	64524	66680.6	57810.3	64800	61490.5	62692.4	61366.9	4.79722	4.78793	0.73109	0.819978
A_84_P17506	AT3G54080	ref|Arabidopsis thaliana Concanavalin A-like lectin family protein (AT3G54080) mRNA, complete cds [NM_115268]	1562.08	1726.15	1809.42	1572.33	1561.53	1554.79	1699.21	1562.88	3.23025	3.19393	0.134569	0.248223
A_84_P794948	AT3G15000	gb|BP602383 RAFL16 Arabidopsis thaliana cDNA clone RAFL16-54-I06 3', mRNA sequence [BP602383]	7.53406	9.05358	8.27642	9.29155	13.7965	12.2891	8.28802	11.7924	0.918451	1.0716	0.0658786	0.152127
A_84_P11736	GC6	ref|Arabidopsis thaliana golgin candidate 6 (GC6) mRNA, complete cds [NM_113669]	1265.38	1346.16	1378.58	1298.87	1428.71	1463.26	1330.04	1396.95	3.12386	3.14518	0.32944	0.468488
A_84_P858092	BP598334	tc|Rep: Ribosomal protein L19 - Arabidopsis thaliana (Mouse-ear cress), partial (30%) [TC398369]	313.666	349.783	348.718	414.262	417.993	407.605	337.389	413.287	2.52813	2.61625	0.00344855	0.0522386
A_84_P15062	GA2OX4	ref|Arabidopsis thaliana gibberellin 2-oxidase 4 (GA2OX4) mRNA, complete cds [NM_103695]	12.453	17.2213	10.2294	28.0582	29.933	31.527	13.3012	29.8394	1.12389	1.47479	0.00195986	0.0430179
A_84_P144819	AT3G29370	ref|Arabidopsis thaliana uncharacterized protein (AT3G29370) mRNA, complete cds [NM_113862]	4.47675	4.4262	3.75663	3.44704	3.37801	3.28506	4.21986	3.37004	0.625298	0.527635	0.0229787	0.0868286
A_84_P830595	AT1G09060	ref|Arabidopsis thaliana WRC, zf-4CXXC-R1 transcription factor and jumonji domain-containing protein (AT1G09060) mRNA, complete cds [NM_001035930]	36.5879	53.6208	46.7322	39.5388	51.3743	48.2354	45.6469	46.3828	1.65941	1.66636	0.909544	0.941847
A_84_P577949	AT5G25300	ref|Arabidopsis thaliana uncharacterized protein (AT5G25300) mRNA, complete cds [NM_122439]	4.44933	4.43717	4.53875	2.85126	3.38483	3.28506	4.47508	3.17372	0.650801	0.501568	0.00145889	0.0381261
A_84_P222519	AT1G21130	ref|Arabidopsis thaliana O-methyltransferase-like protein (AT1G21130) mRNA, complete cds [NM_101967]	487.074	400.941	479.007	562.481	472.455	459.873	455.674	498.27	2.65865	2.69746	0.371992	0.511186
A_84_P230999	AT5G54920	ref|Arabidopsis thaliana uncharacterized protein (AT5G54920) mRNA, complete cds [NM_001125965]	515.83	546.211	530.742	533.186	615.971	616.458	530.928	588.538	2.72504	2.76977	0.118216	0.227095
A_84_P818272	AT2G32240	ref|Arabidopsis thaliana uncharacterized protein (AT2G32240) mRNA, complete cds [NM_128783]	212.489	207.594	222.056	168.052	155.453	157.843	214.047	160.449	2.33051	2.20534	0.000733022	0.0309672
A_84_P567952	AT4G03620	ref|Arabidopsis thaliana myosin heavy chain-like protein (AT4G03620) mRNA, complete cds [NM_116600]	4.48102	4.46811	3.83187	2.8688	3.40436	3.34172	4.26033	3.20496	0.629444	0.505822	0.0180402	0.0855812
A_84_P861701	LHCB4.2	ref|Arabidopsis thaliana chlorophyll a-b binding protein CP29.2 (LHCB4.2) mRNA, complete cds [NM_111728]	15660.9	15780.1	16492.8	15656.9	13977	12287.5	15977.9	13973.8	4.20352	4.14531	0.117358	0.226035
A_84_P793763	AT3G57020	gb|AV787195 RAFL6 Arabidopsis thaliana cDNA clone RAFL06-74-I10 3', mRNA sequence [AV787195]	7.32479	5.40496	3.85978	2.82094	3.98612	3.36367	5.52984	3.39024	0.742713	0.530231	0.113011	0.22016
A_84_P821310	MBD02	ref|Arabidopsis thaliana methyl-CPG-binding domain protein 02 (MBD02) mRNA, complete cds [NM_203121]	271.64	301.687	332.201	261.974	280.341	256.414	301.843	266.243	2.47978	2.42528	0.133013	0.246214
A_84_P546751	AT4G21890	ref|Arabidopsis thaliana uncharacterized protein (AT4G21890) mRNA, complete cds [NM_118310]	11.8247	15.0144	15.1988	12.9857	14.4309	10.5887	14.0126	12.6684	1.14652	1.10272	0.439301	0.575552
A_84_P22148	AT3G12840	ref|Arabidopsis thaliana uncharacterized protein (AT3G12840) mRNA, complete cds [NM_112120]	4.53633	4.52479	3.90386	2.89689	3.44075	3.39908	4.32166	3.24557	0.635651	0.511291	0.0168076	0.0855812
A_84_P787209	AT5G42060	ref|Arabidopsis thaliana DEK, chromatin associated protein (AT5G42060) mRNA, complete cds [NM_123571]	241.22	253.326	228.919	154.698	174.008	160.97	241.155	163.226	2.3823	2.21279	0.00100175	0.0346284
A_84_P80929	NP456267	tc|GB|AC004401.3|AAC17826.1 hypothetical protein [Arabidopsis thaliana] [NP456267]	4.56293	4.55346	3.93481	2.90978	3.4593	3.42426	4.3504	3.26445	0.638529	0.513809	0.0165065	0.0855812
A_84_P19829	AT5G58390	ref|Arabidopsis thaliana peroxidase 67 (AT5G58390) mRNA, complete cds [NM_125225]	19.9359	7.47815	17.1236	17.4117	13.533	21.9305	14.8459	17.6251	1.17161	1.24613	0.569057	0.690554
A_84_P13846	UREF	ref|Arabidopsis thaliana urease accessory protein F (UREF) mRNA, complete cds [NM_102032]	960.241	1051.08	1130.7	1106.4	1186.12	1285.67	1047.34	1192.73	3.02009	3.07654	0.111814	0.218548
A_84_P794296	EG445690	gb|AYAET30TR pooled cDNA populations Arabidopsis thaliana cDNA, mRNA sequence [EG445690]	4.60862	4.59918	3.98119	2.93137	3.48848	3.46232	4.39633	3.29406	0.64309	0.517731	0.0161642	0.0855812
A_84_P785669	SSP4b	gb|Arabidopsis thaliana Full-length cDNA Complete sequence from clone GSLTPGH44ZC02 of Hormone Treated Callus of strain col-0 of Arabidopsis thaliana (thale cress) [BX828007]	105.603	123.459	113.124	119.645	112.053	131.373	114.062	121.024	2.05714	2.08287	0.413747	0.55116
A_84_P601718	AT3G23740	ref|Arabidopsis thaliana uncharacterized protein (AT3G23740) mRNA, complete cds [NM_113278]	219.259	237.532	235.291	273.912	302.653	307.894	230.694	294.819	2.36304	2.46956	0.0059603	0.0651155
A_84_P212718	TC400286	tc|Rep: Expressed protein - Brachypodium sylvaticum (False brome), partial (5%) [TC400286]	35.8787	39.5605	44.2875	36.6162	49.4991	50.3607	39.9089	45.492	1.60107	1.65794	0.332404	0.471476
A_84_P179334	AT1G67720	ref|Arabidopsis thaliana putative LRR receptor-like serine/threonine-protein kinase (AT1G67720) mRNA, complete cds [NM_105440]	517.72	526.692	506.565	606.088	639.86	609.236	516.992	618.394	2.71348	2.79127	0.00116016	0.0360433
A_84_P10520	AT1G77570	ref|Arabidopsis thaliana Winged helix-turn-helix transcription repressor DNA-binding protein (AT1G77570) mRNA, complete cds [NM_106405]	422.422	370.353	373.157	322.742	266.31	281.243	388.644	290.098	2.58955	2.46255	0.0145596	0.0855812
A_84_P60330	RLP53	ref|Arabidopsis thaliana receptor like protein 53 (RLP53) mRNA, complete cds [NM_122588]	4.71611	4.70805	4.07727	2.98	3.55761	3.54169	4.50048	3.35976	0.653259	0.526309	0.0159756	0.0855812
A_84_P13274	NF-YC9	ref|Arabidopsis thaliana nuclear transcription factor Y subunit C-9 (NF-YC9) mRNA, complete cds [NM_100768]	3917.95	4276.02	4313.31	4272.86	4732.9	4428.24	4169.09	4478	3.62004	3.65108	0.16987	0.292541
A_84_P21546	HCF136	ref|Arabidopsis thaliana photosystem II stability/assembly factor HCF136 (HCF136) mRNA, complete cds [NM_122218]	7384.01	7350.38	8037.11	7889.46	8302.89	8304.58	7590.5	8165.64	3.88027	3.91199	0.093787	0.193947
A_84_P827109	AT4G14605	ref|Arabidopsis thaliana Mitochondrial transcription termination factor family protein (AT4G14605) mRNA, complete cds [NM_117541]	128.016	161.183	147.623	188.205	173.92	160.184	145.607	174.103	2.16318	2.24081	0.0861002	0.182622
A_84_P18673	MYB29	ref|Arabidopsis thaliana myb domain protein 29 (MYB29) mRNA, complete cds [NM_120851]	142.176	145.829	122.699	125.782	150.079	131.762	136.901	135.874	2.13641	2.13314	0.924968	0.951909
A_84_P180674	AT5G67460	ref|Arabidopsis thaliana O-Glycosyl hydrolases family 17 protein (AT5G67460) mRNA, complete cds [NM_126146]	128.391	164.524	141.218	93.9349	130.716	121.981	144.711	115.544	2.1605	2.06275	0.129806	0.241873
A_84_P23047	scpl25	ref|Arabidopsis thaliana serine carboxypeptidase-like 25 (scpl25) mRNA, complete cds [NM_111077]	5558.54	5395.29	5346.46	4635.85	4768.01	5061.11	5433.43	4821.66	3.73507	3.6832	0.0122863	0.0855812
A_84_P586474	AT2G39855	ref|Arabidopsis thaliana uncharacterized protein (AT2G39855) mRNA, complete cds [NM_179992]	5.05837	4.84753	4.36319	7.46642	3.64333	3.97508	4.75636	5.02828	0.677275	0.701419	0.837167	0.894923
A_84_P11618	AT1G07730	ref|Arabidopsis thaliana disease resistance-responsive, dirigent domain-containing protein (AT1G07730) mRNA, complete cds [NM_202053]	260.306	236.525	229.325	222.135	224.962	253.494	242.052	233.53	2.38391	2.36834	0.567857	0.689721
A_84_P14686	NP166404	tc|GB|AL132977.1|CAB67610.1 putative protein [NP166404]	4.90012	4.88798	4.20682	3.05696	3.66729	3.64504	4.66498	3.45643	0.668849	0.538628	0.0164653	0.0855812
A_84_P758321	AT2G44304	ref|Arabidopsis thaliana uncharacterized protein (AT2G44304) mRNA, complete cds [NM_001125051]	4.92042	4.90738	4.2194	3.06483	3.67853	3.65433	4.6824	3.4659	0.670468	0.539816	0.0165308	0.0855812
A_84_P239015	AT1G78790	ref|Arabidopsis thaliana uncharacterized protein (AT1G78790) mRNA, complete cds [NM_106526]	1157	1242.77	1189.77	1040.91	1238.67	1265.99	1196.52	1181.86	3.07792	3.07256	0.854906	0.906407
A_84_P151098	HWI1	ref|Arabidopsis thaliana cysteine-rich repeat secretory protein 2 (HWI1) mRNA, complete cds [NM_105737]	5.31043	8.83594	9.58756	14.7411	17.4053	8.69586	7.91131	13.6141	0.898248	1.13399	0.120121	0.229532
A_84_P817682	AT1G27990	ref|Arabidopsis thaliana uncharacterized protein (AT1G27990) mRNA, complete cds [NM_102564]	4.97867	5.0851	4.25024	3.08637	6.89349	3.67532	4.77134	4.55173	0.67864	0.658176	0.865011	0.913026
A_84_P12864	UNE16	ref|Arabidopsis thaliana unfertilized embryo sac 16 protein / transcription factor (UNE16) mRNA, complete cds [NM_001036549]	6136.78	6274.02	6446.93	7516.27	8540.35	8508.9	6285.91	8188.51	3.79837	3.9132	0.00544458	0.0622581
A_84_P22815	AT1G77700	ref|Arabidopsis thaliana pathogenesis-related thaumatin-like protein (AT1G77700) mRNA, complete cds [NM_106419]	53.3736	46.7288	39.9219	51.5498	42.7933	44.9843	46.6748	46.4425	1.66908	1.66692	0.962867	0.976194
A_84_P828177	TA44598_3702	Unknown	5.02925	5.01501	4.27332	3.10302	3.73671	3.68788	4.77252	3.5092	0.678748	0.545208	0.0172207	0.0855812
A_84_P862697	AT1G18700	ref|Arabidopsis thaliana DNAJ heat shock N-terminal domain-containing protein (AT1G18700) mRNA, complete cds [NM_001160878]	145.722	133.319	160.723	158.576	181.582	192.323	146.588	177.494	2.1661	2.24918	0.0720373	0.161596
A_84_P12032	OSH1	ref|Arabidopsis thaliana gamma interferon responsive lysosomal thiol (GILT) reductase family protein (OSH1) mRNA, complete cds [NM_120236]	73.5892	76.9831	59.6881	57.1849	70.5378	60.9872	70.0868	62.9033	1.84564	1.79867	0.338626	0.47816
A_84_P129746	TRFL7	ref|Arabidopsis thaliana protein TRF-like 7 (TRFL7) mRNA, complete cds [NM_148439]	76.1722	91.8093	98.768	98.9808	108.357	96.1878	88.9165	101.175	1.94898	2.00507	0.183311	0.308155
A_84_P762661	NP301330	tc|GB|AP000731.1|BAB01465.1 gene_id:F16J14.6~unknown protein [NP301330]	5.08044	5.06782	4.28619	3.11534	3.75918	3.6854	4.81148	3.51998	0.682279	0.54654	0.0177312	0.0855812
A_84_P855653	MES11	ref|Arabidopsis thaliana methyl esterase 11 (MES11) mRNA, complete cds [NM_113902]	31.9829	25.584	40.9049	26.6571	18.4218	23.356	32.8239	22.8116	1.51619	1.35816	0.118239	0.227099
A_84_P795807	RALFL18	gb|Arabidopsis thaliana unknown mRNA transcribed from the opposite strand of At2g33130 [DQ077903]	5.09582	5.08601	4.2842	3.11574	3.76355	3.67517	4.82201	3.51816	0.683228	0.546315	0.0179784	0.0855812
A_84_P154775	UBA1A	ref|Arabidopsis thaliana UBP1 interacting protein 1a (UBA1A) mRNA, complete cds [NM_127778]	728.052	681.712	811.351	767.461	617.339	741.252	740.372	708.684	2.86945	2.85045	0.624497	0.736748
A_84_P756553	BPC7	ref|Arabidopsis thaliana basic pentacysteine 7 (BPC7) mRNA, complete cds [NM_001084540]	11.8653	13.6196	14.9109	15.3926	21.1089	12.2914	13.4653	16.2643	1.12921	1.21124	0.363038	0.502292
A_84_P11378	AT1G62190	ref|Arabidopsis thaliana kua-ubiquitin conjugating enzyme hybrid localisation domain-containing protein (AT1G62190) mRNA, complete cds [NM_104900]	5.10266	5.0997	4.26837	3.10758	3.75932	3.64613	4.82357	3.50434	0.683369	0.544606	0.0183215	0.0855812
A_84_P530784	MBD1	ref|Arabidopsis thaliana methyl-CPG-binding domain 1 (MBD1) mRNA, complete cds [NM_118401]	1909.42	2046.38	2109.21	1787.9	2120.57	2069.33	2021.67	1992.6	3.30571	3.29942	0.819113	0.882563
A_84_P13023	TRXF2	ref|Arabidopsis thaliana thioredoxin F2 (TRXF2) mRNA, complete cds [NM_121645]	5150.95	5217.62	5793.77	7243.63	8135.85	8271.99	5387.45	7883.82	3.73138	3.89674	0.00282305	0.0484127
A_84_P786466	AT3G23480	ref|Arabidopsis thaliana Cyclopropane-fatty-acyl-phospholipid synthase (AT3G23480) mRNA, complete cds [NM_001203025]	5.2357	9.39602	8.93184	5.89473	3.65815	7.22372	7.85452	5.5922	0.89512	0.747583	0.248812	0.382342
A_84_P18849	AT5G14970	ref|Arabidopsis thaliana uncharacterized protein (AT5G14970) mRNA, complete cds [NM_121501]	3054.92	2999.15	3131.51	3169.52	3342.34	3342.69	3061.86	3284.85	3.48599	3.51652	0.0322977	0.0976023
A_84_P791338	EG519589	gb|AYBHZ68TF pooled cDNA populations Arabidopsis thaliana cDNA, mRNA sequence [EG519589]	5.05871	7.54143	9.71031	3.06479	3.66408	3.47432	7.43682	3.40106	0.871387	0.531615	0.0408387	0.109812
A_84_P23179	AT3G53600	ref|Arabidopsis thaliana C2H2-type zinc finger protein (AT3G53600) mRNA, complete cds [NM_115220]	5.03954	5.06503	4.18314	3.0508	3.70236	3.53201	4.76257	3.42839	0.677841	0.53509	0.018795	0.0855812
A_84_P123822	SNZ	ref|Arabidopsis thaliana AP2-like ethylene-responsive transcription factor SNZ (SNZ) mRNA, complete cds [NM_179982]	1228.94	1282.32	1135.95	911.649	978.203	997.831	1215.74	962.561	3.08484	2.98343	0.00720817	0.0708929
A_84_P793001	LOX3	ref|Arabidopsis thaliana lipoxygenase 3 (LOX3) mRNA, complete cds [NM_101603]	15.6649	22.2365	14.8898	17.6002	25.2223	19.7556	17.597	20.8594	1.24544	1.3193	0.37257	0.511773
A_84_P16308	BEN1	ref|Arabidopsis thaliana dihydroflavonol 4-reductase-like protein (BEN1) mRNA, complete cds [NM_130102]	396.072	401.328	397.879	343.019	349.639	351.312	398.427	347.99	2.60035	2.54157	6.99745e-05	0.013309
A_84_P853070	AT2G20725	ref|Arabidopsis thaliana CAAX amino terminal protease family protein (AT2G20725) mRNA, complete cds [NM_127637]	87.8611	103.38	111.87	120.156	141.145	135.273	101.037	132.191	2.00448	2.1212	0.0296053	0.0943923
A_84_P854445	OTP82	ref|Arabidopsis thaliana pentatricopeptide repeat-containing protein (OTP82) mRNA, complete cds [NM_100682]	45.8436	57.8248	63.9872	46.2062	53.3382	56.8353	55.8852	52.1266	1.7473	1.71706	0.575721	0.696105
A_84_P768469	AT5G60945	ref|Arabidopsis thaliana ECA1 gametogenesis related family protein (AT5G60945) mRNA, complete cds [NM_001085308]	4.63555	7.50849	6.00148	2.7704	3.3301	3.15582	6.04851	3.08544	0.781648	0.489317	0.024841	0.0887404
A_84_P840321	NP214748	tc|GB|AC013453.1|AAF71984.1 Hypothetical protein [NP214748]	6.1978	4.44397	3.61929	2.74182	3.39082	3.53343	4.75368	3.22202	0.67703	0.508129	0.127491	0.238754
A_84_P19677	AT5G37030	ref|Arabidopsis thaliana tRNA-splicing endonuclease positive effector-related protein (AT5G37030) mRNA, complete cds [NM_123061]	4.3714	4.43838	3.61307	2.78729	3.38724	3.20345	4.14095	3.12599	0.6171	0.494988	0.033367	0.0987197
A_84_P753567	A_84_P753567	Unknown	4.37597	4.43273	3.61744	2.79144	3.38354	3.20401	4.14205	3.12633	0.617215	0.495035	0.0324263	0.0977493
A_84_P22635	AT5G15760	ref|Arabidopsis thaliana 30S ribosomal protein 3-2 (AT5G15760) mRNA, complete cds [NM_121581]	1967.23	2016.91	1928.45	1743.02	1904.34	1917.87	1970.87	1855.08	3.29466	3.26836	0.133897	0.247395
A_84_P844553	A_84_P844553	Unknown	4.38379	4.42311	4.15591	2.79893	3.37719	3.19501	4.32094	3.12371	0.635578	0.494671	0.00323794	0.0511395
A_84_P21338	AT4G01740	ref|Arabidopsis thaliana cysteine/histidine-rich C1 domain-containing protein (AT4G01740) mRNA, complete cds [NM_116404]	82.7072	89.2057	80.2624	60.5521	57.1353	67.9357	84.0584	61.8744	1.92458	1.79151	0.00593837	0.0649148
A_84_P798948	EG516587	gb|AYBJV03TR pooled cDNA populations Arabidopsis thaliana cDNA, mRNA sequence [EG516587]	4.3901	6.76562	3.73056	2.80539	9.38687	7.21574	4.96209	6.46933	0.695665	0.81086	0.520884	0.649837
A_84_P514608	AT3G09032	ref|Arabidopsis thaliana uncharacterized protein (AT3G09032) mRNA, complete cds [NM_202533]	372.901	373.668	369.759	344.34	411.534	369.908	372.109	375.26	2.57067	2.57433	0.880177	0.922803
A_84_P734564	AK117375	gb|Arabidopsis thaliana mRNA, clone: RAFL16-94-N17 [AK117375]	4.39472	4.4088	3.65398	2.81067	3.36728	3.21775	4.1525	3.1319	0.61831	0.495808	0.0271362	0.0912493
A_84_P862121	AT3G16850	ref|Arabidopsis thaliana glycoside hydrolase family 28 protein / polygalacturonase (pectinase) family protein (AT3G16850) mRNA, complete cds [NM_112559]	27.5356	29.878	44.8706	48.984	32.1418	37.9058	34.0947	39.6772	1.53269	1.59854	0.489419	0.62223
A_84_P11277	RLP57	ref|Arabidopsis thaliana receptor like protein 57 (RLP57) mRNA, complete cds [NM_125980]	82.7686	89.2736	104.082	84.1297	88.6853	95.0131	92.0414	89.276	1.96398	1.95073	0.714943	0.808188
A_84_P53490	AT4G07524	ref|Arabidopsis thaliana Ras-related small GTP-binding family protein (AT4G07524) mRNA, complete cds [NM_148262]	4.41321	4.40351	3.67808	2.9751	3.36315	3.23098	4.16493	3.18974	0.619608	0.503756	0.0221923	0.0862385
A_84_P10166	NF-YB12	ref|Arabidopsis thaliana nuclear factor Y, subunit B12 (NF-YB12) mRNA, complete cds [NM_120902]	1588.42	1615.75	1701.21	1724.74	1778.49	1801.01	1635.13	1768.08	3.21355	3.2475	0.0311573	0.0961937
A_84_P136605	AT4G32130	ref|Arabidopsis thaliana uncharacterized protein (AT4G32130) mRNA, complete cds [NM_119365]	6844.19	7178.91	7186.27	6490.37	7328.32	7297.9	7069.79	7038.86	3.84941	3.8475	0.921995	0.949972
A_84_P516350	AT2G43720	ref|Arabidopsis thaliana uncharacterized protein (AT2G43720) mRNA, complete cds [NM_129934]	122.294	109.318	129.147	104.186	122.26	124.356	120.253	116.934	2.0801	2.06794	0.720698	0.812415
A_84_P282820	AT2G44040	ref|Arabidopsis thaliana dihydrodipicolinate reductase 1 (AT2G44040) mRNA, complete cds [NM_129966]	16478	17928.8	18210.3	15659.5	16337.9	17341.8	17539	16446.4	4.24401	4.21607	0.206684	0.334688
A_84_P862212	AT2G45500	ref|Arabidopsis thaliana AAA-type ATPase-like protein (AT2G45500) mRNA, complete cds [NM_130112]	12.0673	17.395	12.2699	13.1469	13.4918	13.9118	13.9107	13.5168	1.14335	1.13088	0.83361	0.89223
(+)E1A_r60_n9	E1A_r60_n9		13719.8	14855	15259.9	1564.52	1845	2146.91	14611.6	1852.14	4.1647	3.26767	1.2991e-05	0.00810858
A_84_P756534	A_84_P756534	Unknown	4.42749	4.41634	3.74575	2.83785	3.37021	3.27522	4.19653	3.16109	0.62289	0.499837	0.0205638	0.0855812
A_84_P10592	AT1G14330	ref|Arabidopsis thaliana F-box/kelch-repeat protein SKIP11 (AT1G14330) mRNA, complete cds [NM_101299]	416.18	502.395	576.218	482.066	513.323	518.269	498.265	504.553	2.69746	2.70291	0.901307	0.936615
A_84_P754574	AT1G24388	ref|Arabidopsis thaliana uncharacterized protein (AT1G24388) mRNA, complete cds [NM_001123871]	4.43868	4.42533	3.76782	2.84477	3.37554	3.29113	4.21061	3.17048	0.624345	0.501125	0.019616	0.0855812
A_84_P808060	AT5G02960	ref|Arabidopsis thaliana 40S ribosomal protein S23-2 (AT5G02960) mRNA, complete cds [NM_120374]	102498	115536	119166	87065.1	95604.5	96759.7	112400	93143.1	5.05077	4.96915	0.0311663	0.0961958
A_84_P22297	RHS2	ref|Arabidopsis thaliana calmodulin-like protein 7 (RHS2) mRNA, complete cds [NM_100479]	4.45236	4.43787	3.79239	2.85268	3.38327	3.3095	4.22754	3.18181	0.626088	0.502675	0.018759	0.0855812
A_84_P824463	AT1G21610	ref|Arabidopsis thaliana wound-responsive protein-like protein (AT1G21610) mRNA, complete cds [NM_202151]	38.8821	48.0004	40.5334	42.2007	57.415	59.8807	42.4719	53.1654	1.6281	1.72563	0.159623	0.280108
A_84_P802765	EG424432	gb|AYAID57TR pooled cDNA populations Arabidopsis thaliana cDNA, mRNA sequence [EG424432]	4.80751	4.7709	7.65232	15.0892	20.7544	21.8991	5.74358	19.2476	0.759182	1.28438	0.00428045	0.0564393
A_84_P767853	MGT9	ref|Arabidopsis thaliana magnesium transporter MRS2-2 (MGT9) mRNA, complete cds [NM_125852]	1143.85	1154.27	1165.96	1008.28	973.345	983.711	1154.69	988.447	3.06246	2.99495	0.000166361	0.0188532
A_84_P22882	AT1G77370	ref|Arabidopsis thaliana glutaredoxin-C3 (AT1G77370) mRNA, complete cds [NM_106386]	2476.32	2758.62	2634.06	2556.46	2957	2859.23	2623	2790.9	3.4188	3.44574	0.313168	0.451431
A_84_P812965	MTO1	ref|Arabidopsis thaliana cystathionine gamma-synthase (MTO1) mRNA, complete cds [NM_110977]	4852.81	5062.07	5348.74	5285.86	4978.69	4835.03	5087.88	5033.2	3.70654	3.70184	0.793903	0.865202
A_84_P13459	AT1G64080	ref|Arabidopsis thaliana uncharacterized protein (AT1G64080) mRNA, complete cds [NM_105081]	733.574	828.685	877.977	698.066	881.36	896.145	813.412	825.19	2.91031	2.91655	0.885115	0.925636
A_84_P587597	AT4G14290	ref|Arabidopsis thaliana esterase/lipase domain-containing protein (AT4G14290) mRNA, complete cds [NM_117506]	209.947	244.561	238.5	214.159	223.43	194.61	231.002	210.733	2.36362	2.32373	0.211457	0.340291
A_84_P10499	ADT6	ref|Arabidopsis thaliana arogenate dehydratase 6 (ADT6) mRNA, complete cds [NM_100698]	760.297	845.741	779.469	575.073	726.685	697.722	795.169	666.493	2.90046	2.8238	0.0728333	0.16277
A_84_P19128	WRKY43	ref|Arabidopsis thaliana WRKY DNA-binding protein 43 (WRKY43) mRNA, complete cds [NM_130175]	12.8847	9.66062	5.46004	2.77906	3.35288	3.37702	9.33511	3.16965	0.970119	0.501011	0.0460887	0.119345
A_84_P118462	AT2G28400	ref|Arabidopsis thaliana uncharacterized protein (AT2G28400) mRNA, complete cds [NM_128400]	16.1333	26.0439	18.0658	19.4472	21.5659	26.8932	20.081	22.6354	1.30279	1.35479	0.533756	0.660836
A_84_P785230	PEX3	ref|Arabidopsis thaliana peroxin 3 (PEX3) mRNA, complete cds [NM_001160938]	858.785	911.192	988.782	990.371	949.212	958.471	919.586	966.018	2.96359	2.98499	0.307808	0.445925
A_84_P808358	GATA10	ref|Arabidopsis thaliana GATA transcription factor 10 (GATA10) mRNA, complete cds [NM_202061]	488.903	497.709	467.253	411.64	418.351	430.94	484.622	420.311	2.6854	2.62357	0.00382037	0.0542794
A_84_P713061	A_84_P713061	Unknown	9.87894	11.6108	13.6537	13.4101	14.2444	16.2634	11.7145	14.6393	1.06872	1.16552	0.101602	0.204948
A_84_P13227	AT1G15680	ref|Arabidopsis thaliana putative F-box/kelch-repeat protein (AT1G15680) mRNA, complete cds [NM_101436]	4.62439	4.61475	3.99676	2.93744	3.49678	3.47377	4.41196	3.30266	0.644632	0.518865	0.0159873	0.0855812
A_84_P19710	AT5G46040	ref|Arabidopsis thaliana peptide transporter PTR3-B (AT5G46040) mRNA, complete cds [NM_123972]	4.64161	4.63227	4.01305	2.94532	3.50795	3.48729	4.42898	3.31352	0.646304	0.520289	0.0159298	0.0855812
A_84_P823145	AT1G70180	ref|Arabidopsis thaliana Sterile alpha motif (SAM) domain-containing protein (AT1G70180) mRNA, complete cds [NM_105686]	552.011	528.294	496.757	556.769	555.433	534.484	525.687	548.895	2.72073	2.73949	0.256701	0.391115
A_84_P515622	AT3G55880	ref|Arabidopsis thaliana Alpha/beta hydrolase related protein (AT3G55880) mRNA, complete cds [NM_115446]	5.67746	4.66866	4.0453	2.9377	3.53105	3.51404	4.79714	3.3276	0.680982	0.522131	0.0459628	0.119158
A_84_P837371	AT1G17285	ref|Arabidopsis thaliana uncharacterized protein (AT1G17285) mRNA, complete cds [NM_202120]	4.7539	7.16088	4.31112	3.87992	3.8743	3.51984	5.40863	3.75802	0.733088	0.574959	0.13837	0.253159
A_84_P10671	AT2G28540	ref|Arabidopsis thaliana RNA recognition motif-containing protein (AT2G28540) mRNA, complete cds [NM_128414]	198.532	200.198	199.925	201.018	256.921	276.611	199.552	244.85	2.30006	2.3889	0.11609	0.224331
A_84_P816743	TA32545_3702	Unknown	4.84171	4.72654	4.09213	4.84693	3.56746	3.55244	4.55346	3.98894	0.658341	0.600858	0.311931	0.450205
A_84_P19338	PAC1	ref|Arabidopsis thaliana proteasome subunit alpha type-4 (PAC1) mRNA, complete cds [NM_113108]	18032.3	19551.1	19208.8	20878.9	23240.8	22700.4	18930.7	22273.4	4.27717	4.34779	0.0170474	0.0855812
A_84_P756791	A_84_P756791	Unknown	4.77687	4.76624	4.12294	3.0049	3.59211	3.57761	4.55535	3.39154	0.658522	0.530397	0.0159691	0.0855812
A_84_P818327	MNS1	ref|Arabidopsis thaliana mannosyl-oligosaccharide 1,2-alpha-mannosidase MNS1 (MNS1) mRNA, complete cds [NM_001036094]	7.37088	20.21	20.8445	18.6993	27.2041	30.2441	16.1418	25.3825	1.20795	1.40453	0.173411	0.296668
A_84_P758144	AT2G34238	ref|Arabidopsis thaliana uncharacterized protein (AT2G34238) mRNA, complete cds [NM_001124969]	4.96105	4.88095	4.15158	5.76382	5.32974	3.60047	4.66453	4.89801	0.668808	0.69002	0.758492	0.840039
A_84_P760018	AT3G32260	ref|Arabidopsis thaliana nucleic acid-binding protein-like protein (AT3G32260) mRNA, complete cds [NM_114048]	4.83809	4.82746	4.166	3.03041	3.62947	3.61186	4.61052	3.42391	0.66375	0.534523	0.0161739	0.0855812
A_84_P14671	SRS6	ref|Arabidopsis thaliana SHI-related sequence 6 (SRS6) mRNA, complete cds [NM_115303]	455.642	397.157	409.784	407.598	373.548	416.875	420.861	399.34	2.62414	2.60134	0.385649	0.524021
A_84_P10227	AT5G38540	ref|Arabidopsis thaliana jacalin lectin family protein (AT5G38540) mRNA, complete cds [NM_123215]	4.88009	4.86954	4.19258	3.0474	3.65477	3.63246	4.6474	3.44487	0.66721	0.537173	0.0163928	0.0855812
A_84_P22417	NF-YB3	ref|Arabidopsis thaliana nuclear transcription factor Y subunit B-3 (NF-YB3) mRNA, complete cds [NM_117534]	5157.78	4974.82	5069.32	5437.84	5372.15	5660.68	5067.3	5490.22	3.70478	3.73959	0.0143257	0.0855812
A_84_P17444	AT3G28480	ref|Arabidopsis thaliana prolyl 4-hydroxylase (AT3G28480) mRNA, complete cds [NM_001203065]	1204.9	1239.77	1265.86	1041.43	1110.27	1202	1236.85	1117.9	3.09232	3.0484	0.0750895	0.166159
A_84_P20612	ATGWD3	ref|Arabidopsis thaliana phosphoglucan, water dikinase (ATGWD3) mRNA, complete cds [NM_122538]	4716.63	5307.83	5377.8	5424.43	7071.28	7427.57	5134.09	6641.09	3.71046	3.82224	0.0817928	0.176298
A_84_P14759	AT4G18820	ref|Arabidopsis thaliana AAA-type ATPase family protein (AT4G18820) mRNA, complete cds [NM_117998]	1052.23	1112.81	1101.44	1161.87	1177.65	1214.64	1088.83	1184.72	3.03696	3.07362	0.0168569	0.0855812
A_84_P841102	NP226362	tc|GB|AP000735.1|BAB01703.1 gene_id:K13E13.18~unknown protein [NP226362]	4.97821	4.96308	4.2467	3.08425	3.70751	3.67028	4.72933	3.48735	0.6748	0.542495	0.0168536	0.0855812
A_84_P757124	UGT74D1	gb|Arabidopsis thaliana clone asmbl_6700 unknown mRNA sequence [EF182978]	5.42826	7.12528	11.8661	21.1618	16.0263	19.6904	8.13987	18.9595	0.910617	1.27783	0.0116773	0.0855812
A_84_P16961	AT5G16090	ref|Arabidopsis thaliana uncharacterized protein (AT5G16090) mRNA, complete cds [NM_121614]	5.01241	4.99659	4.26295	3.09563	3.72504	3.67939	4.75732	3.50002	0.677362	0.544071	0.017055	0.0855812
A_84_P15063	NRAMP4	ref|Arabidopsis thaliana metal transporter Nramp4 (NRAMP4) mRNA, complete cds [NM_126133]	2416.97	2729.36	2465.07	2398.64	2791.22	2618.9	2537.13	2602.92	3.40434	3.41546	0.682571	0.783384
A_84_P267240	EXO70H2	ref|Arabidopsis thaliana exocyst complex component 7 (EXO70H2) mRNA, complete cds [NM_129495]	5.04258	5.02805	4.27302	3.10455	3.74016	3.68217	4.78122	3.50896	0.679538	0.545178	0.0173604	0.0855812
A_84_P19791	AT5G66910	ref|Arabidopsis thaliana CC-NBS-LRR class disease resistance protein (AT5G66910) mRNA, complete cds [NM_126090]	100.285	117.831	117.508	102.518	109.277	112.366	111.875	108.054	2.04873	2.03364	0.587344	0.705903
A_84_P601857	AT4G17550	ref|Arabidopsis thaliana MFS transporter, OPA family, solute carrier family 37 (AT4G17550) mRNA, complete cds [NM_117861]	265.942	253.835	236.512	212.936	236.785	197.105	252.096	215.608	2.40157	2.33367	0.0637993	0.149144
A_84_P16870	RPA70C	ref|Arabidopsis thaliana replication factor-A protein 1-like protein (RPA70C) mRNA, complete cds [NM_123908]	283.174	331.15	343.849	329.658	354.338	366.579	319.391	350.192	2.50432	2.54431	0.224007	0.354527
A_84_P530870	TC390611	tc|Rep: Nuclear division RFT1-like protein - Cardaminopsis arenosa (Sand rock-cress) (Arabidopsis arenosa), partial (88%) [TC390611]	226.151	227.106	231.061	200.397	226.161	206.758	228.106	211.105	2.35814	2.3245	0.0975567	0.199248
A_84_P600337	AT5G59105	ref|Arabidopsis thaliana defensin-like protein 200 (AT5G59105) mRNA, complete cds [NM_148150]	5.09048	5.08033	4.27636	3.11101	3.75698	3.66528	4.81573	3.51109	0.682662	0.545442	0.0179432	0.0855812
A_84_P12124	PATL1	ref|Arabidopsis thaliana patellin-1 (PATL1) mRNA, complete cds [NM_105873]	1123.16	1104.73	1281.31	1290.81	1293.65	1262.38	1169.73	1282.28	3.06809	3.10798	0.119188	0.228398
A_84_P228509	AT4G15470	ref|Arabidopsis thaliana BI1-like protein (AT4G15470) mRNA, complete cds [NM_117636]	5667.18	5564.64	5562.39	5792.87	6147.64	6274.95	5598.07	6071.82	3.74804	3.78332	0.0330842	0.0984258
A_84_P19087	TBP2	ref|Arabidopsis thaliana TATA-box-binding protein 2 (TBP2) mRNA, complete cds [NM_104427]	634.191	685.513	799.469	726.878	762.835	806.64	706.391	765.451	2.84905	2.88392	0.335621	0.475051
A_84_P12467	AT1G55430	ref|Arabidopsis thaliana cysteine/histidine-rich C1 domain-containing protein (AT1G55430) mRNA, complete cds [NM_104419]	5.09046	5.10852	4.2489	3.09527	4.08562	3.61979	4.81596	3.60023	0.682683	0.55633	0.0392319	0.107004
A_84_P18038	TUA1	ref|Arabidopsis thaliana tubulin alpha-1 chain (TUA1) mRNA, complete cds [NM_105148]	324.755	295.737	320.105	318.656	301.63	298.997	313.532	306.428	2.49628	2.48633	0.55029	0.675117
A_84_P856259	PLC8	ref|Arabidopsis thaliana phosphoinositide phospholipase C8 (PLC8) mRNA, complete cds [NM_114596]	2684.39	2953.6	3080.31	2201.2	2490.52	2601.68	2906.1	2431.13	3.46331	3.38581	0.0466362	0.120404
A_84_P716347	AT2G04378	ref|Arabidopsis thaliana Beta-galactosidase related protein (AT2G04378) mRNA, complete cds [NM_001124794]	1648.39	1629.7	1584.86	1711.49	1680.34	1577.34	1620.99	1656.39	3.20978	3.21916	0.472648	0.607092
A_84_P868732	AT5G13780	ref|Arabidopsis thaliana peptide alpha-N-acetyltransferase (AT5G13780) mRNA, complete cds [NM_121381]	3231.08	3266.58	3440.48	3226.73	3215.42	3226.45	3312.72	3222.87	3.52018	3.50824	0.237897	0.370347
A_84_P542377	AT5G03550	ref|Arabidopsis thaliana uncharacterized protein (AT5G03550) mRNA, complete cds [NM_120435]	5.02383	5.04994	4.16972	3.04092	3.68868	3.51621	4.74783	3.41527	0.676495	0.533425	0.0186354	0.0855812
A_84_P847314	CCA1	ref|Arabidopsis thaliana protein CCA1 (CCA1) mRNA, complete cds [NM_180129]	14.7057	17.2409	11.7044	13.3347	13.0457	5.79108	14.5503	10.7238	1.16287	1.03035	0.263133	0.398204
A_84_P206238	J2	ref|Arabidopsis thaliana chaperone protein dnaJ 2 (J2) mRNA, complete cds [NM_122127]	2592.73	2754.16	2870.68	2332.78	2441.78	2424.23	2739.19	2399.6	3.43762	3.38014	0.0177462	0.0855812
A_84_P92959	HIT1	ref|Arabidopsis thaliana heat intolerant 1 protein (HIT1) mRNA, complete cds [NM_001198259]	753.142	795.014	788.977	772.721	849.876	765.017	779.044	795.871	2.89156	2.90084	0.605726	0.721149
A_84_P11843	AT3G55960	ref|Arabidopsis thaliana haloacid dehalogenase-like hydrolase domain-containing protein (AT3G55960) mRNA, complete cds [NM_115454]	737.572	683.764	713.041	811.424	749.037	779.04	711.459	779.834	2.85215	2.892	0.0453324	0.117938
A_84_P857172	TC397773	tc|Rep: Pollen-specific protein - like - Arabidopsis thaliana (Mouse-ear cress), partial (7%) [TC397773]	4.63119	12.015	8.87479	11.5302	11.4479	13.841	8.50698	12.273	0.929775	1.08895	0.173728	0.296981
A_84_P224949	AT3G52105	ref|Arabidopsis thaliana uncharacterized protein (AT3G52105) mRNA, complete cds [NM_202686]	2079.81	2272.06	2337.63	2262.57	2431.32	2270	2229.83	2321.3	3.34827	3.36573	0.389953	0.528121
A_84_P166243	AT5G66420	ref|Arabidopsis thaliana uncharacterized protein (AT5G66420) mRNA, complete cds [NM_126040]	2390.16	2633.28	2583.54	2434.22	2787.37	2730.29	2535.66	2650.62	3.40409	3.42335	0.433599	0.570002
A_84_P75964	AT4G08230	ref|Arabidopsis thaliana glycine-rich protein (AT4G08230) mRNA, complete cds [NM_001203759]	1083.08	1208.6	1238.49	1213.99	1295.88	1384.99	1176.72	1298.28	3.07067	3.11337	0.151043	0.269241
A_84_P546946	AT5G49560	ref|Arabidopsis thaliana Putative methyltransferase family protein (AT5G49560) mRNA, complete cds [NM_124334]	2203.88	2039.65	1944.04	1402.75	1357.78	1327.23	2062.52	1362.59	3.3144	3.13436	0.00089542	0.0331392
A_84_P753203	AT1G21925	ref|Arabidopsis thaliana Plant thionin family protein (AT1G21925) mRNA, complete cds [NM_001084109]	4.3743	5.12497	3.95258	2.79101	3.35767	3.19275	4.48395	3.11381	0.651661	0.493293	0.023013	0.0868286
A_84_P816321	CAD1	ref|Arabidopsis thaliana glutathione gamma-glutamylcysteinyltransferase 1 (CAD1) mRNA, complete cds [NM_123774]	89.0766	82.9115	95.1891	82.2385	82.4976	87.6752	89.0591	84.1371	1.94968	1.92499	0.281977	0.418896
A_84_P12968	AT4G16940	ref|Arabidopsis thaliana TIR-NBS-LRR class disease resistance protein (AT4G16940) mRNA, complete cds [NM_117797]	4.45107	4.41393	3.62823	3.94822	3.36971	3.20409	4.16441	3.50734	0.619553	0.544978	0.134127	0.247654
A_84_P750929	AT1G11110	ref|Arabidopsis thaliana LisH and RanBPM domain-containing protein (AT1G11110) mRNA, complete cds [NM_100984]	4.38377	4.44856	3.634	2.80079	4.19447	3.20603	4.15544	3.40043	0.618617	0.531534	0.197856	0.324869
A_84_P547725	AT5G09580	ref|Arabidopsis thaliana uncharacterized protein (AT5G09580) mRNA, complete cds [NM_120995]	55.606	58.9096	53.3806	50.5278	54.6679	49.0721	55.9654	51.4226	1.74792	1.71115	0.121992	0.231856
A_84_P17602	AT4G20160	ref|Arabidopsis thaliana uncharacterized protein (AT4G20160) mRNA, complete cds [NM_118135]	4.63185	4.62603	3.77839	3.44924	12.1058	10.5894	4.34542	8.71481	0.638032	0.940258	0.178861	0.302788
A_84_P16456	AT3G21470	ref|Arabidopsis thaliana pentatricopeptide repeat-containing protein (AT3G21470) mRNA, complete cds [NM_113042]	113.349	114.885	127.959	103.093	110.235	100.769	118.731	104.699	2.07456	2.01994	0.0613771	0.145275
A_84_P846684	GT72B1	ref|Arabidopsis thaliana hydroquinone glucosyltransferase (GT72B1) mRNA, complete cds [NM_001203720]	64.6907	76.9635	75.8488	50.1381	61.3672	50.3717	72.501	53.959	1.86034	1.73206	0.0263293	0.0902853
A_84_P129226	SWP	ref|Arabidopsis thaliana RNA polymerase II transcription mediator (SWP) mRNA, complete cds [NM_111346]	762.477	749.111	734.331	801.129	896.477	937.85	748.64	878.485	2.87427	2.94373	0.0346857	0.100548
A_84_P822525	DOF1	ref|Arabidopsis thaliana Dof zinc finger protein DOF1.7 (DOF1) mRNA, complete cds [NM_104048]	134.979	136.081	153.522	111.934	117.199	104.99	141.527	111.375	2.15084	2.04679	0.0123834	0.0855812
A_84_P294174	WRKY36	ref|Arabidopsis thaliana putative WRKY transcription factor 36 (WRKY36) mRNA, complete cds [NM_105649]	18.1828	21.3734	21.5562	23.979	25.316	19.9319	20.3708	23.0756	1.30901	1.36315	0.238563	0.371135
A_84_P16180	AT1G11050	ref|Arabidopsis thaliana putative receptor-like protein kinase (AT1G11050) mRNA, complete cds [NM_100978]	214.796	196.345	194.827	240.386	247.413	232.358	201.989	240.053	2.30533	2.38031	0.00798991	0.0741192
A_84_P24037	PMT5	ref|Arabidopsis thaliana Polyol transporter 5 (PMT5) mRNA, complete cds [NM_112769]	2100.76	2006	1943.95	2408.07	2273.57	2272.26	2016.9	2317.96	3.30468	3.36511	0.00933038	0.079379
A_84_P822429	AT1G01830	ref|Arabidopsis thaliana armadillo/beta-catenin-like repeat-containing protein (AT1G01830) mRNA, complete cds [NM_001083975]	124.399	131.968	148.06	119.661	141.977	156.519	134.809	139.386	2.12972	2.14422	0.738516	0.82555
A_84_P548849	AT1G13480	ref|Arabidopsis thaliana uncharacterized protein (AT1G13480) mRNA, complete cds [NM_101218]	4.41405	4.40222	3.72324	2.82918	3.35968	3.2572	4.17984	3.14869	0.621159	0.498129	0.0212103	0.0857065
A_84_P507132	NAC085	ref|Arabidopsis thaliana NAC domain containing protein 85 (NAC085) mRNA, complete cds [NM_121453]	4.41844	4.40547	3.73344	2.83216	3.36158	3.26428	4.18578	3.15267	0.621777	0.498679	0.0206948	0.0855812
A_84_P786510	AT4G17310	gb|Arabidopsis thaliana unknown protein (At4g17310) mRNA, complete cds [AY050862]	23.1929	21.3364	14.5988	15.6909	8.90675	11.8603	19.7093	12.1526	1.29467	1.08467	0.0817604	0.176272
A_84_P845875	AT4G27700	ref|Arabidopsis thaliana rhodanese-like domain-containing protein (AT4G27700) mRNA, complete cds [NM_118909]	12178.5	12539.8	11779.6	12980.2	13575	12411	12166	12988.7	4.08515	4.11357	0.109734	0.21595
A_84_P176254	AT5G60960	ref|Arabidopsis thaliana pentatricopeptide repeat-containing protein (AT5G60960) mRNA, complete cds [NM_125489]	3071.67	3184.92	3287.34	2991.8	3339.72	3315.19	3181.31	3215.57	3.50261	3.50726	0.802575	0.871247
A_84_P835443	TA52036_3702	tc|Rep: Protein phosphatase 2C POLTERGEIST-LIKE 1 - Arabidopsis thaliana (Mouse-ear cress), partial (81%) [TC387123]	12.9517	14.3473	7.34926	10.7403	16.8114	17.4709	11.5494	15.0075	1.06256	1.17631	0.316978	0.455561
A_84_P800029	AT5G60280	gb|5742302 CERES-AL46 Arabidopsis thaliana cDNA clone 1149593 5', mRNA sequence [DR360100]	4.45746	4.43394	3.79089	2.99529	3.3793	3.30632	4.22743	3.22697	0.626076	0.508795	0.0156993	0.0855812
A_84_P559833	AT3G13880	ref|Arabidopsis thaliana pentatricopeptide repeat-containing protein (AT3G13880) mRNA, complete cds [NM_112242]	155.743	162.317	194.737	135.355	143.876	159.633	170.932	146.288	2.23282	2.16521	0.153035	0.271776
A_84_P256200	AT3G06760	ref|Arabidopsis thaliana protein dehydration-INDUCED 19-4 (AT3G06760) mRNA, complete cds [NM_001161122]	1169.04	1323.11	1125.88	1187.33	1364.32	1293.66	1206.01	1281.77	3.08135	3.10781	0.391465	0.529473
A_84_P813683	PDH-E1 ALPHA	ref|Arabidopsis thaliana pyruvate dehydrogenase E1 component subunit alpha (PDH-E1 ALPHA) mRNA, complete cds [NM_099991]	304.209	353.204	315.342	334.238	271.547	258.664	324.252	288.15	2.51088	2.45962	0.261755	0.396742
A_84_P276680	MAP65-2	ref|Arabidopsis thaliana microtubule-associated protein 65-2 (MAP65-2) mRNA, complete cds [NM_118810]	1363.46	1475.02	1292.71	1080.62	1420.01	1431.2	1377.06	1310.61	3.13895	3.11747	0.627623	0.739157
A_84_P862337	TA37242_3702	Unknown	4.68355	4.71816	5.56056	7.1352	4.59544	3.32502	4.98742	5.01855	0.697876	0.700578	0.979809	0.987065
A_84_P13628	scpl21	ref|Arabidopsis thaliana serine carboxypeptidase-like 21 (scpl21) mRNA, complete cds [NM_113438]	4.50674	4.49395	3.87377	2.88041	3.41763	3.37168	4.29149	3.22324	0.632608	0.508293	0.0168391	0.0855812
A_84_P786374	CLC-D	ref|Arabidopsis thaliana chloride channel protein CLC-d (CLC-D) mRNA, complete cds [NM_122525]	1875.61	2024.74	1963.67	1881.32	2141.51	2129.33	1954.67	2050.72	3.29107	3.31191	0.370038	0.509273
A_84_P14590	mMDH2	ref|Arabidopsis thaliana malate dehydrogenase 2 (mMDH2) mRNA, complete cds [NM_001084687]	2487.68	2805.99	2646.95	2044.74	2349.69	2245.16	2646.88	2213.2	3.42273	3.34502	0.027748	0.0919729
A_84_P828056	CYP72A14	ref|Arabidopsis thaliana cytochrome P450, family 72, subfamily A, polypeptide 14 (CYP72A14) mRNA, complete cds [NM_112329]	1279.56	1401.03	1329.73	1097.26	1116.53	1070.2	1336.77	1094.66	3.12606	3.03928	0.00302713	0.0496485
A_84_P23356	GSTU14	ref|Arabidopsis thaliana glutathione S-transferase tau 14 (GSTU14) mRNA, complete cds [NM_102476]	4.55991	4.54756	3.93352	2.90618	3.45204	3.42029	4.347	3.2595	0.638189	0.513151	0.0161779	0.0855812
A_84_P791587	EG513197	gb|AYBHV39TR pooled cDNA populations Arabidopsis thaliana cDNA, mRNA sequence [EG513197]	4.5748	4.5644	3.94942	2.91322	3.463	3.43337	4.36287	3.26986	0.639773	0.51453	0.0161117	0.0855812
A_84_P839263	AT1G62290	ref|Arabidopsis thaliana phytepsin (AT1G62290) mRNA, complete cds [NM_104909]	4.68205	4.70856	3.96497	4.52727	7.03878	3.4462	4.45186	5.00408	0.648542	0.699324	0.639562	0.749176
(+)E1A_r60_a107	E1A_r60_a107		6228.59	6416.03	6272.24	2084.14	2368.67	2716.82	6305.62	2389.88	3.79973	3.37838	3.37885e-05	0.010647
A_84_P793592	AT5G07720	gb|AU226422 RAFL14 Arabidopsis thaliana cDNA clone RAFL14-32-M02 3', mRNA sequence [AU226422]	5.01899	4.61415	4.14436	2.92576	3.49479	3.46912	4.5925	3.29656	0.662049	0.518061	0.0144521	0.0855812
A_84_P760189	AT3G43340	ref|Arabidopsis thaliana Pseudouridine synthase family protein (AT3G43340) mRNA, complete cds [NM_114202]	1899.45	1975.61	1771.6	1945.33	1802.39	2001.27	1882.22	1916.33	3.27467	3.28247	0.705345	0.800811
A_84_P20528	BARS1	ref|Arabidopsis thaliana baruol synthase (BARS1) mRNA, complete cds [NM_117625]	4.6596	4.65002	4.02866	2.95221	3.51766	3.49886	4.44609	3.32291	0.647979	0.521518	0.0158276	0.0855812
A_84_P811194	TA28886_3702	Unknown	24.7198	23.8709	23.1428	24.6759	21.9846	23.0203	23.9112	23.2269	1.3786	1.36599	0.492391	0.624827
A_84_P13347	AT1G69350	ref|Arabidopsis thaliana pentatricopeptide repeat-containing protein (AT1G69350) mRNA, complete cds [NM_105602]	28.4297	27.8964	29.9575	21.6385	24.3299	25.3009	28.7612	23.7564	1.45881	1.37578	0.0164042	0.0855812
A_84_P609497	TC380160	Unknown	59.3699	55.9146	59.2914	77.2289	68.1024	69.3208	58.192	71.5507	1.76486	1.85461	0.0122682	0.0855812
A_84_P24031	AT3G25510	ref|Arabidopsis thaliana putative TIR-NBS-LRR class disease resistance protein (AT3G25510) mRNA, complete cds [NM_113447]	4.73664	4.72673	5.22051	2.98614	3.56594	6.05966	4.89463	4.20391	0.68972	0.623654	0.510313	0.640525
A_84_P802418	CRU2	gb|BP656597 RAFL19 Arabidopsis thaliana cDNA clone RAFL19-26-P15 3', mRNA sequence [BP656597]	4.76915	4.74672	4.10677	3.17114	3.57836	3.56301	4.54088	3.4375	0.65714	0.536243	0.0123424	0.0855812
A_84_P832081	TA49521_3702	tc|AAF00670.1 - Arabidopsis thaliana (Mouse-ear cress), partial (77%) [TC386789]	4.77656	4.76689	4.1213	3.00331	3.59062	3.57475	4.55492	3.38956	0.65848	0.530143	0.0159571	0.0855812
A_84_P12286	AT1G19060	ref|Arabidopsis thaliana uncharacterized protein (AT1G19060) mRNA, complete cds [NM_101764]	4.79796	4.78613	4.13632	3.01226	3.60255	3.58682	4.57347	3.40054	0.660246	0.531548	0.0159787	0.0855812
A_84_P589129	AT2G40095	ref|Arabidopsis thaliana Alpha/beta hydrolase related protein (AT2G40095) mRNA, complete cds [NM_179994]	65.4197	62.6441	66.5697	75.0469	53.3818	72.6552	64.8778	67.028	1.8121	1.82626	0.77268	0.850342
A_84_P720566	TC390822	tc|Rep: Predicted protein - Neurospora crassa, partial (7%) [TC393328]	4.83972	4.90109	4.18874	3.02951	5.30059	4.38106	4.64318	4.23705	0.666816	0.627064	0.591792	0.709408
A_84_P17109	AT1G74770	ref|Arabidopsis thaliana zinc ion binding protein (AT1G74770) mRNA, complete cds [NM_106135]	11.833	9.66321	8.21938	6.09202	5.46137	3.5507	9.90519	5.0347	0.995863	0.701974	0.0199402	0.0855812
A_84_P858897	A_84_P858897	Unknown	34.1621	25.6253	39.1583	29.2161	35.1408	30.2387	32.9819	31.5319	1.51828	1.49875	0.755813	0.838245
A_84_P579880	AT2G40260	ref|Arabidopsis thaliana myb family transcription factor (AT2G40260) mRNA, complete cds [NM_129584]	20.4252	17.3322	18.6681	18.285	19.7689	16.9999	18.8085	18.3513	1.27435	1.26367	0.722769	0.813971
A_84_P792046	bZIP19	gb|AV787829 RAFL6 Arabidopsis thaliana cDNA clone RAFL06-77-C24 3', mRNA sequence [AV787829]	14.7542	17.1408	20.8333	11.7436	9.7402	15.732	17.5761	12.4053	1.24492	1.09361	0.106996	0.212364
A_84_P838336	AT3G58580	ref|Arabidopsis thaliana carbon catabolite repressor protein 4-like 2 (AT3G58580) mRNA, complete cds [NM_115720]	98.3567	127.858	130.934	108.493	134.296	133.163	119.05	125.317	2.07573	2.09801	0.663596	0.768393
A_84_P832591	AT5G66900	ref|Arabidopsis thaliana CC-NBS-LRR class disease resistance protein (AT5G66900) mRNA, complete cds [NM_126089]	197.426	187.89	214.862	250.526	229.279	240.385	200.059	240.063	2.30116	2.38033	0.016126	0.0855812
A_84_P855973	TC397000	tc|Rep: Chromosome chr13 scaffold_48, whole genome shotgun sequence - Vitis vinifera (Grape), partial (14%) [TC397000]	41.2282	50.9782	48.7507	38.1072	47.1905	44.3259	46.9857	43.2079	1.67197	1.63556	0.396916	0.534756
A_84_P542928	AT2G40450	ref|Arabidopsis thaliana BTB/POZ domain-containing protein (AT2G40450) mRNA, complete cds [NM_129606]	4.99437	6.61303	8.65335	3.08765	3.67492	3.59676	6.75358	3.45311	0.829534	0.53821	0.037232	0.103316
A_84_P13161	GCH	ref|Arabidopsis thaliana GTP cyclohydrolase-2 (GCH) mRNA, complete cds [NM_125826]	3724.98	4043.62	4782.73	4220.94	4059.01	4390.45	4183.78	4223.47	3.62157	3.62567	0.909403	0.941791
A_84_P787155	AT5G48830	ref|Arabidopsis thaliana uncharacterized protein (AT5G48830) mRNA, complete cds [NM_001203567]	541.015	528.345	608.606	583.123	538.123	538.302	559.322	553.183	2.74766	2.74287	0.843024	0.89855
A_84_P109812	AT5G12900	ref|Arabidopsis thaliana uncharacterized protein (AT5G12900) mRNA, complete cds [NM_121293]	844.322	887.816	950.86	964.765	1030.19	941.324	894.333	978.761	2.9515	2.99068	0.107235	0.212627
A_84_P755782	A_84_P755782	Unknown	5.05242	5.03702	4.26983	3.10406	3.74046	3.67342	4.78642	3.50598	0.680011	0.544809	0.0174619	0.0855812
A_84_P17488	AT1G62920	ref|Arabidopsis thaliana uncharacterized protein (AT1G62920) mRNA, complete cds [NM_104970]	5.06329	7.82365	4.27198	3.10607	3.68567	3.67153	5.71964	3.48776	0.757368	0.542546	0.110768	0.217252
A_84_P755235	NP453915	tc|GB|AC006585.8|AAD23010.2 HSP100/ClpB, putative [Arabidopsis thaliana] [NP453915]	5.07159	5.05875	4.2724	3.10685	3.74779	3.6679	4.80091	3.50751	0.681324	0.544999	0.0176797	0.0855812
A_84_P852521	AT1G78290	ref|Arabidopsis thaliana serine/threonine-protein kinase SRK2C (AT1G78290) mRNA, complete cds [NM_202441]	13.081	12.2171	13.7592	18.6677	12.8708	13.5867	13.0191	15.0417	1.11458	1.1773	0.34221	0.481683
A_84_P12624	AT2G23780	ref|Arabidopsis thaliana ubiquitin-protein ligase RNF5 (AT2G23780) mRNA, complete cds [NM_127941]	769.694	823.51	945.67	1017.28	1032.89	1047.11	846.291	1032.43	2.92752	3.01386	0.0242866	0.0881705
A_84_P844874	A_84_P844874	Unknown	5.25099	9.62374	6.99388	6.26867	3.66104	6.18457	7.28954	5.37143	0.8627	0.73009	0.278788	0.415636
A_84_P10807	AT3G15590	ref|Arabidopsis thaliana pentatricopeptide repeat-containing protein (AT3G15590) mRNA, complete cds [NM_112427]	4064.69	4423.01	4285.48	3908.83	4168.62	4042.81	4257.73	4040.09	3.62918	3.60639	0.165634	0.287311
A_84_P757590	AT2G22155	ref|Arabidopsis thaliana uncharacterized protein (AT2G22155) mRNA, complete cds [NM_001084472]	5.0804	5.08115	4.23744	3.08811	3.73603	3.60585	4.79967	3.47666	0.681211	0.541162	0.0183262	0.0855812
A_84_P794864	NIT2	gb|BP594307 RAFL15 Arabidopsis thaliana cDNA clone RAFL15-25-G15 3', mRNA sequence [BP594307]	26.4313	18.2812	21.2698	10.5077	11.7088	12.7197	21.9941	11.6454	1.34231	1.06615	0.0137117	0.0855812
A_84_P755774	A_84_P755774	Unknown	5.0613	6.06624	4.21094	3.0703	3.69335	3.56985	5.11283	3.4445	0.708661	0.537126	0.0427323	0.113214
A_84_P67134	AT5G64550	ref|Arabidopsis thaliana loricrin-related protein (AT5G64550) mRNA, complete cds [NM_125851]	250.133	322.327	258.493	220.531	322.215	282.135	276.984	274.96	2.44245	2.43927	0.959377	0.973948
(-)3xSLv1	NegativeControl		5.02894	7.50594	4.17553	3.04572	3.63881	3.52439	5.57013	3.40297	0.745866	0.531859	0.099666	0.202262
A_84_P808940	TA27814_3702	Unknown	5.00693	5.03548	4.1546	3.03031	3.67572	3.49855	4.73234	3.40153	0.675076	0.531674	0.0185785	0.0855812
A_84_P255920	LRL1	ref|Arabidopsis thaliana transcription factor bHLH66 (LRL1) mRNA, complete cds [NM_127988]	84.965	91.1732	86.9199	63.2949	70.298	68.6152	87.686	67.4027	1.94293	1.82868	0.00191495	0.042576
A_84_P21118	AT2G34480	ref|Arabidopsis thaliana 60S ribosomal protein L18a-2 (AT2G34480) mRNA, complete cds [NM_129000]	57092.8	62797	63524.5	46860.6	49499.6	48043.5	61138.1	48134.6	4.78631	4.68246	0.00391386	0.0547313
A_84_P795184	BP642749	gb|BP642749 RAFL19 Arabidopsis thaliana cDNA clone RAFL19-59-K05 3', mRNA sequence [BP642749]	61.9121	63.66	59.0177	70.3858	76.6691	79.8652	61.5299	75.64	1.78909	1.87875	0.0103588	0.0834052
A_84_P792187	AT1G48720	gb|Arabidopsis thaliana mRNA for copia-type reverse transcriptase-like protein, complete cds, clone: RAFL21-83-P14 [AK175404]	4.34724	4.44308	3.59539	2.7683	3.38726	3.19522	4.12857	3.11693	0.6158	0.493727	0.0356086	0.101587
A_84_P598084	AT2G46060	ref|Arabidopsis thaliana transmembrane protein-like protein (AT2G46060) mRNA, complete cds [NM_180114]	305.415	331.222	320.543	340.078	366.21	383.313	319.06	363.201	2.50387	2.56015	0.0392872	0.107066
A_84_P786113	AT5G16110	ref|Arabidopsis thaliana uncharacterized protein (AT5G16110) mRNA, complete cds [NM_121616]	238.502	274.382	285.363	336.219	351.269	339.301	266.082	342.263	2.42502	2.53436	0.00688078	0.0694549
A_84_P290174	AT1G79090	ref|Arabidopsis thaliana DNA topoisomerase 2-associated protein PAT1 (AT1G79090) mRNA, complete cds [NM_106560]	1969.12	2060.48	2187.47	2846.59	2911.69	2911.67	2072.36	2889.98	3.31646	3.4609	0.000257733	0.0218158
A_84_P821127	TA36299_3702	Unknown	4.62531	8.03751	6.1132	10.0071	5.4766	10.0232	6.25867	8.5023	0.796482	0.929536	0.282144	0.419046
A_84_P13660	AT3G26480	ref|Arabidopsis thaliana transducin/WD40 domain-containing protein (AT3G26480) mRNA, complete cds [NM_113555]	44.4878	46.7143	46.5852	38.9602	47.5986	43.4622	45.9291	43.3403	1.66209	1.63689	0.375213	0.514367
A_84_P23718	AT1G16320	ref|Arabidopsis thaliana uncharacterized protein (AT1G16320) mRNA, complete cds [NM_101498]	1688.72	1767.79	1841.82	1706.26	1751.7	1610.2	1766.11	1689.39	3.24702	3.22773	0.275393	0.411862
A_84_P800747	AT3G52930	ref|Arabidopsis thaliana fructose-bisphosphate aldolase, class I (AT3G52930) mRNA, complete cds [NM_115153]	10710.4	11723.7	12091.2	9476.99	9200.98	8148.47	11508.4	8942.15	4.06102	3.95144	0.0113476	0.0855812
A_84_P76999	AT5G55510	ref|Arabidopsis thaliana mitochondrial import inner membrane translocase subunit Tim17/Tim22/Tim23 family protein (AT5G55510) mRNA, complete cds [NM_124933]	2376.92	2510.27	2530.75	2506.13	2531.15	2311.39	2472.65	2449.55	3.39316	3.38909	0.798283	0.86861
A_84_P20646	RPP8	ref|Arabidopsis thaliana disease resistance protein RPP8 (RPP8) mRNA, complete cds [NM_180793]	289.469	289.648	309.186	380.727	363.47	339.504	296.101	361.234	2.47144	2.55779	0.00877545	0.0771463
A_84_P839225	NP043820	tc|GB|AF007270.1|AAB61044.1 contains similarity to A. thaliana zinc finger protein (PID:g976277) [NP043820]	4.38466	4.39456	3.646	2.80433	3.3551	3.20823	4.14174	3.12255	0.617183	0.49451	0.0266641	0.090758
A_84_P13382	GRF13	ref|Arabidopsis thaliana general regulatory factor 13 (GRF13) mRNA, complete cds [NM_106472]	4.38672	4.54848	7.26096	2.80673	8.21005	3.14937	5.39872	4.72205	0.732291	0.67413	0.749739	0.833909
A_84_P590959	AT3G03180	ref|Arabidopsis thaliana Got1/Sft2-like vescicle transport protein (AT3G03180) mRNA, complete cds [NM_111188]	242.871	252.69	234.037	266.893	269.084	263.501	243.199	266.493	2.38596	2.42569	0.014378	0.0855812
A_84_P854063	AT3G60245	ref|Arabidopsis thaliana 60S ribosomal protein L37a-2 (AT3G60245) mRNA, complete cds [NM_115888]	64839.7	70484.8	68734.4	55003.4	58141.3	58648	68019.6	57264.2	4.83263	4.75788	0.00599325	0.0652543
A_84_P280900	AT3G07350	ref|Arabidopsis thaliana uncharacterized protein (AT3G07350) mRNA, complete cds [NM_111614]	61.2593	54.1962	57.8632	85.2085	77.5997	77.8968	57.7729	80.235	1.76172	1.90436	0.0022136	0.0441282
A_84_P265280	AT1G72790	ref|Arabidopsis thaliana hydroxyproline-rich glycoprotein family protein (AT1G72790) mRNA, complete cds [NM_105937]	82.8722	87.8204	86.4648	67.9139	81.2909	99.4785	85.7191	82.8944	1.93308	1.91853	0.775675	0.852529
A_84_P791336	AT1G52650	ref|Arabidopsis thaliana F-box/LRR-repeat protein (AT1G52650) mRNA, complete cds [NM_104143]	4.39858	4.38934	3.71836	2.81838	3.35035	4.03013	4.16876	3.39962	0.620007	0.531431	0.138711	0.253625
A_84_P759016	A_84_P759016	Unknown	4.4017	4.39135	4.15137	2.82089	3.35152	3.23042	4.31481	3.13428	0.634961	0.496137	0.00280547	0.0483317
A_84_P550508	AT5G57570	ref|Arabidopsis thaliana GCK domain-containing protein (AT5G57570) mRNA, complete cds [NM_125138]	284.275	265.527	250.822	254.826	225.002	241.761	266.875	240.53	2.42631	2.38117	0.112047	0.21885
A_84_P855821	BE038254	Unknown	4.40947	4.3955	3.72286	2.82649	3.35359	3.25496	4.17594	3.14502	0.620755	0.497623	0.0207826	0.0855812
A_84_P536709	AT2G32500	ref|Arabidopsis thaliana Stress responsive alpha-beta barrel domain protein (AT2G32500) mRNA, complete cds [NM_128809]	4059.94	4117.4	4092.76	4944.55	5098.84	5275.94	4090.03	5106.44	3.61173	3.70812	0.000472171	0.0270199
A_84_P13343	AT1G53390	ref|Arabidopsis thaliana ABC transporter G-24 (AT1G53390) mRNA, complete cds [NM_104218]	1296.46	1338.82	1338.31	1215.75	1214.59	1337.64	1324.53	1255.99	3.12206	3.09899	0.187569	0.313297
A_84_P607390	RPS6	ref|Arabidopsis thaliana TIR-NBS-LRR class disease resistance protein (RPS6) mRNA, complete cds [NM_124017]	39.6734	43.7769	41.6781	58.5118	52.6485	64.1011	41.7095	58.4205	1.62023	1.76657	0.00891862	0.0777542
A_84_P15092	AT1G35560	ref|Arabidopsis thaliana transcription factor TCP23 (AT1G35560) mRNA, complete cds [NM_103253]	314.774	315.836	292.51	248.198	245.062	240.157	307.707	244.472	2.48814	2.38823	0.00135735	0.0377841
A_84_P791698	EG452861	gb|AYBBM89TF pooled cDNA populations Arabidopsis thaliana cDNA, mRNA sequence [EG452861]	4.45638	4.42187	3.7795	3.12522	3.36996	3.29617	4.21925	3.26379	0.625235	0.513722	0.0145742	0.0855812
A_84_P13354	AT1G75050	ref|Arabidopsis thaliana pathogenesis-related thaumatin-like protein protein (AT1G75050) mRNA, complete cds [NM_106162]	44.0061	36.2192	36.9879	18.7002	22.8748	22.3514	39.0711	21.3088	1.59186	1.32856	0.00317909	0.0507306
A_84_P160005	AT3G16210	ref|Arabidopsis thaliana F-box protein (AT3G16210) mRNA, complete cds [NM_112492]	51.0257	58.7233	40.9471	46.6579	78.3148	69.3312	50.232	64.768	1.70098	1.81136	0.247107	0.380399
A_84_P13673	MS2	ref|Arabidopsis thaliana fatty acyl-CoA reductase 2 (MS2) mRNA, complete cds [NM_112032]	4.4616	4.44668	3.81877	2.85657	3.38565	3.3265	4.24235	3.18958	0.627607	0.503733	0.0175486	0.0855812
A_84_P12524	AT2G17170	ref|Arabidopsis thaliana protein kinase-like protein (AT2G17170) mRNA, complete cds [NM_127271]	4.47138	4.4567	4.17509	2.86166	3.39215	3.55682	4.36772	3.27021	0.640255	0.514576	0.00894054	0.0778713
A_84_P701013	TC375951	tc|Rep: Chromosome chr10 scaffold_81, whole genome shotgun sequence - Vitis vinifera (Grape), partial (74%) [TC375951]	19.3268	10.2358	16.3186	8.34984	11.0706	10.4323	15.2937	9.9509	1.18451	0.997862	0.128743	0.240398
A_84_P255420	TC393396	tc|Rep: ATP binding / ATPase/ nucleoside-triphosphatase/ nucleotide binding - Arabidopsis thaliana, complete [TC393396]	9.62101	17.4628	11.9974	9.12266	8.43122	9.13074	13.0271	8.89487	1.11485	0.94914	0.151241	0.269496
A_84_P11773	PGP17	ref|Arabidopsis thaliana ABC transporter B family member 17 (PGP17) mRNA, complete cds [NM_113758]	5.57945	4.49163	3.87808	4.59246	3.43239	3.5119	4.64972	3.84558	0.667427	0.584962	0.265986	0.401566
A_84_P16121	RAP2.6	ref|Arabidopsis thaliana ethylene-responsive transcription factor RAP2-6 (RAP2.6) mRNA, complete cds [NM_103468]	4.67168	6.96438	3.88843	6.08178	3.36827	3.38207	5.17483	4.27737	0.713896	0.631177	0.525109	0.653337
A_84_P819652	NRT1.7	ref|Arabidopsis thaliana nitrate transporter 1.7 (NRT1.7) mRNA, complete cds [NM_105655]	16.1641	23.1599	16.5821	25.7864	37.4086	24.5549	18.6353	29.25	1.27034	1.46613	0.0858949	0.182322
A_84_P829482	CDPK19	ref|Arabidopsis thaliana calcium-dependent protein kinase 19 (CDPK19) mRNA, complete cds [NM_180522]	91.3806	97.4692	109.949	93.5978	92.7775	92.5668	99.5996	92.9807	1.99826	1.96839	0.293189	0.430573
A_84_P12030	AT5G01100	ref|Arabidopsis thaliana O-fucosyltransferase family protein (AT5G01100) mRNA, complete cds [NM_120188]	63.9922	82.7317	69.129	59.3755	77.0293	66.634	71.951	67.6796	1.85704	1.83046	0.603311	0.719038
A_84_P10272	NF-YC5	ref|Arabidopsis thaliana nuclear transcription factor Y subunit C-5 (NF-YC5) mRNA, complete cds [NM_124431]	4.57292	4.5625	3.94876	2.9111	3.46026	3.43143	4.36139	3.2676	0.639625	0.514228	0.0160016	0.0855812
A_84_P269530	AT3G29430	ref|Arabidopsis thaliana geranylgeranyl diphosphate synthase 11 (AT3G29430) mRNA, complete cds [NM_113869]	4.5887	4.57797	3.96466	2.91846	3.47005	3.4446	4.37711	3.2777	0.641187	0.51557	0.0158862	0.0855812
A_84_P279760	AT3G04190	ref|Arabidopsis thaliana germin-like protein subfamily 1 member 5 (AT3G04190) mRNA, complete cds [NM_111290]	4.60454	4.59553	3.98018	2.92576	3.48132	3.45743	4.39342	3.28817	0.642802	0.516954	0.0158609	0.0855812
A_84_P101206	AT5G65950	ref|Arabidopsis thaliana uncharacterized protein (AT5G65950) mRNA, complete cds [NM_125992]	1473.37	1562.87	1352.99	1074.73	1110.08	1179.98	1463.07	1121.59	3.16527	3.04984	0.00745877	0.0719147
A_84_P19797	AT5G15730	ref|Arabidopsis thaliana putative serine/threonine protein kinase (AT5G15730) mRNA, complete cds [NM_001085122]	247.594	293.821	323.869	290.039	287.347	319.194	288.428	298.86	2.46004	2.47547	0.691164	0.789729
A_84_P19908	SPDS2	ref|Arabidopsis thaliana Spermidine synthase 2 (SPDS2) mRNA, complete cds [NM_105699]	7026.06	6660.04	6879.62	6057.22	5636.12	5941.45	6855.24	5878.27	3.83602	3.76925	0.00403807	0.0551222
A_84_P241449	AT1G28190	ref|Arabidopsis thaliana uncharacterized protein (AT1G28190) mRNA, complete cds [NM_102584]	243.234	270.363	276.731	285.456	323.918	353.279	263.443	320.884	2.42069	2.50635	0.0605557	0.143884
A_84_P761256	LCR18	ref|Arabidopsis thaliana putative defensin-like protein 184 (LCR18) mRNA, complete cds [NM_001035562]	4.69702	4.68635	4.05922	2.9674	3.53882	3.52271	4.48086	3.34297	0.651361	0.524133	0.0157392	0.0855812
A_84_P563516	MAPKKK9	ref|Arabidopsis thaliana mitogen-activated protein kinase kinase kinase 9 (MAPKKK9) mRNA, complete cds [NM_116917]	105.154	114.922	99.8152	111.202	149.208	129.956	106.63	130.122	2.02788	2.11435	0.118014	0.226847
A_84_P831032	TA48576_3702	tc|Rep: Receptor protein kinase-like protein At4g34220 precursor - Arabidopsis thaliana (Mouse-ear cress), partial (80%) [TC361516]	7.90424	4.96661	4.09025	2.92101	6.8197	3.54815	5.6537	4.42962	0.752333	0.646366	0.504369	0.635314
A_84_P611127	AT1G18560	ref|Arabidopsis thaliana BED zinc finger and hAT dimerization domain-containing protein (AT1G18560) mRNA, complete cds [NM_101714]	334.774	346.87	377.797	394.134	393.866	427.732	353.147	405.244	2.54796	2.60772	0.0377917	0.104279
(+)eQC-39	EQC		4.77736	4.76614	4.12052	3.00207	3.58853	3.57264	4.55467	3.38775	0.658457	0.529911	0.0158888	0.0855812
A_84_P15918	AT5G44080	ref|Arabidopsis thaliana basic leucine zipper transcription factor (AT5G44080) mRNA, complete cds [NM_123775]	2969.98	3108.62	3145.8	3374.89	3382.73	3365.95	3074.8	3374.53	3.48782	3.52821	0.00505822	0.0605717
A_84_P162693	AT1G04300	ref|Arabidopsis thaliana MATH domain-containing protein (AT1G04300) mRNA, complete cds [NM_001083985]	1527.76	1597.84	1613.63	1843.55	1782.7	1900.16	1579.74	1842.14	3.19859	3.26532	0.00364014	0.0531562
A_84_P17225	MYB2	ref|Arabidopsis thaliana myb domain protein 2 (MYB2) mRNA, complete cds [NM_130287]	4.83982	4.82695	4.16211	3.0279	3.62542	3.60544	4.60963	3.41958	0.663666	0.533973	0.0161171	0.0855812
A_84_P559973	AT4G03460	ref|Arabidopsis thaliana ankyrin repeat-containing protein (AT4G03460) mRNA, complete cds [NM_116584]	4.85986	4.84686	4.17497	3.03589	3.63727	3.61525	4.62723	3.42947	0.665321	0.535227	0.0162055	0.0855812
A_84_P282590	AT2G44760	ref|Arabidopsis thaliana uncharacterized protein (AT2G44760) mRNA, complete cds [NM_130041]	2834.9	3022.76	3165.69	3034.73	3320.03	3329.08	3007.78	3227.95	3.47825	3.50893	0.180969	0.305388
A_84_P818078	TT10	ref|Arabidopsis thaliana laccase-15 (TT10) mRNA, complete cds [NM_124184]	4.90117	4.88644	4.19979	3.05214	3.66029	3.6337	4.66247	3.44871	0.668616	0.537657	0.016374	0.0855812
A_84_P761066	AT3G05741	ref|Arabidopsis thaliana plant invertase/pectin methylesterase inhibitor domain-containing protein (AT3G05741) mRNA, complete cds [NM_001035569]	5.04988	5.05556	4.2764	5.42324	7.99091	6.13058	4.79395	6.51491	0.680693	0.813909	0.1003	0.203167
A_84_P857625	AT5G16130	ref|Arabidopsis thaliana 40S ribosomal protein S7-3 (AT5G16130) mRNA, complete cds [NM_121618]	5600.12	5738.85	5950.06	4689.84	4286.83	4207.36	5763.01	4394.68	3.76065	3.64293	0.00163098	0.0400435
A_84_P790481	NF-YC5	gb|18-L022243-065-008-B03-SeLB MPIZ-ADIS-065d Arabidopsis thaliana cDNA clone 008-B03, mRNA sequence [DR751200]	4.95891	5.09376	4.29375	3.07348	8.13486	6.02965	4.78214	5.746	0.679623	0.759365	0.552611	0.677086
A_84_P144579	AT3G07850	ref|Arabidopsis thaliana galacturan 1,4-alpha-galacturonidase (AT3G07850) mRNA, complete cds [NM_111664]	4.97681	4.96028	4.23821	3.07946	3.70128	3.65878	4.7251	3.47984	0.674411	0.541559	0.016854	0.0855812
A_84_P841846	NP230405	tc|GB|AB017069.1|BAB09098.1 gene_id:MNJ8.5~unknown protein [NP230405]	4.99344	4.97587	10.5728	3.08513	3.70933	3.57111	6.84736	3.45519	0.835523	0.538472	0.144252	0.260605
A_84_P18901	AT1G67035	ref|Arabidopsis thaliana uncharacterized protein (AT1G67035) mRNA, complete cds [NM_001198406]	1054.22	1240.87	1288.77	873.708	1056.82	1018.3	1194.62	982.942	3.07723	2.99253	0.079911	0.17346
A_84_P761438	A_84_P761438	Unknown	5.0238	8.0479	4.25742	3.09425	3.66093	3.66704	5.77638	3.47407	0.761655	0.540839	0.121078	0.230658
A_84_P844702	TC366468	Unknown	6.34918	5.94355	4.9817	3.06796	3.70741	3.65083	5.75814	3.4754	0.760282	0.541005	0.00734848	0.0713288
A_84_P813625	FNR2	ref|Arabidopsis thaliana ferredoxin--NADP+ reductase (FNR2) mRNA, complete cds [NM_001084096]	4661.39	4816.6	5593.78	5614.71	5242.9	4818.83	5023.92	5225.48	3.70104	3.71813	0.613815	0.727711
A_84_P738659	SUC2	gb|Arabidopsis thaliana clone 104329 mRNA sequence [DQ108678]	7.86963	5.2361	5.1251	4.27173	9.92807	6.9096	6.07695	7.03646	0.783685	0.847355	0.633864	0.744252
A_84_P16012	DND1	ref|Arabidopsis thaliana cyclic nucleotide-gated ion channel 2 (DND1) mRNA, complete cds [NM_203054]	1706.27	1810.11	1484.35	1295.97	1287.58	1432.2	1666.91	1338.58	3.22191	3.12665	0.0372441	0.103316
A_84_P805740	TA26151_3702	Unknown	11.5215	15.9394	15.6766	8.61912	13.738	17.7801	14.3792	13.3791	1.15773	1.12643	0.756545	0.838848
A_84_P74364	AT4G33180	gb|Arabidopsis thaliana Full-length cDNA Complete sequence from clone GSLTLS21ZD08 of Adult vegetative tissue of strain col-0 of Arabidopsis thaliana (thale cress) [BX842308]	114.538	127.269	110.231	112.706	122.585	121.381	117.346	118.891	2.06947	2.07515	0.809101	0.875244
A_84_P795124	AT2G41730	gb|BP630682 RAFL17 Arabidopsis thaliana cDNA clone RAFL17-20-P21 3', mRNA sequence [BP630682]	11.9261	21.8325	26.6946	32.8442	35.8575	36.1227	20.1511	34.9415	1.3043	1.54334	0.0297035	0.0945105
A_84_P525958	AT1G77630	ref|Arabidopsis thaliana LysM domain-containing GPI-anchored protein 2 (AT1G77630) mRNA, complete cds [NM_106411]	1006.36	1035.71	1073.18	1000.85	1004.43	1049.53	1038.42	1018.27	3.01637	3.00786	0.463532	0.598727
A_84_P19733	MYB19	ref|Arabidopsis thaliana myb domain protein 19 (MYB19) mRNA, complete cds [NM_124605]	5.07545	5.07333	4.23762	3.08759	3.73258	3.60877	4.79547	3.47631	0.680831	0.541119	0.0181626	0.0855812
A_84_P583623	AT1G59835	ref|Arabidopsis thaliana uncharacterized protein (AT1G59835) mRNA, complete cds [NM_148611]	5.06995	5.0706	4.22646	3.08091	3.72539	3.59284	4.789	3.46638	0.680245	0.539876	0.0182278	0.0855812
A_84_P834919	ILP1	ref|Arabidopsis thaliana IAP-like protein 1 (ILP1) mRNA, complete cds [NM_101582]	47.6814	54.9371	40.0121	51.8805	64.1702	59.7103	47.5436	58.587	1.67709	1.7678	0.120361	0.229802
A_84_P613251	AT3G18250	ref|Arabidopsis thaliana Putative membrane lipoprotein (AT3G18250) mRNA, complete cds [NM_112709]	15.2	13.7706	16.6508	25.5592	24.1726	28.8194	15.2071	26.1837	1.18205	1.41803	0.00241266	0.045614
A_84_P24024	AHP1	ref|Arabidopsis thaliana histidine-containing phosphotransmitter 1 (AHP1) mRNA, complete cds [NM_113046]	5.03281	5.04813	4.18077	3.04991	3.69316	3.5324	4.7539	3.42516	0.67705	0.53468	0.0183992	0.0855812
A_84_P170813	AT1G74330	ref|Arabidopsis thaliana protein kinase domain-containing protein (AT1G74330) mRNA, complete cds [NM_106093]	64.365	65.3392	73.3341	64.0315	64.0589	58.8982	67.6794	62.3295	1.83046	1.79469	0.182284	0.306965
A_84_P59580	AT4G34560	ref|Arabidopsis thaliana uncharacterized protein (AT4G34560) mRNA, complete cds [NM_119622]	7.70546	15.8033	17.4235	12.4836	12.0362	12.2349	13.6441	12.2516	1.13494	1.08819	0.66755	0.771804
A_84_P22053	TCH3	ref|Arabidopsis thaliana calmodulin-like protein 12 (TCH3) mRNA, complete cds [NM_001202794]	1299.11	1175.48	898.912	903.225	640.705	689.483	1124.5	744.471	3.05096	2.87185	0.0567119	0.137667
A_84_P517219	AT2G37070	ref|Arabidopsis thaliana uncharacterized protein (AT2G37070) mRNA, complete cds [NM_129263]	82.9623	87.4747	94.4316	67.2058	84.2443	87.7624	88.2895	79.7375	1.94591	1.90166	0.298927	0.4368
A_84_P823305	TA38643_3702	Unknown	4.89718	9.09627	4.05824	2.96057	3.51695	3.38397	6.01723	3.28717	0.779396	0.516822	0.156523	0.276145
A_84_P211468	AT3G58670	ref|Arabidopsis thaliana uncharacterized protein (AT3G58670) mRNA, complete cds [NM_001203199]	692.824	791.563	753.447	757.678	983.071	994.867	745.945	911.872	2.87271	2.95993	0.11417	0.221648
A_84_P786769	AT3G03150	ref|Arabidopsis thaliana uncharacterized protein (AT3G03150) mRNA, complete cds [NM_111185]	9699.43	10676.2	9900.73	9092.26	10721.5	10913.5	10092.1	10242.4	4.00398	4.0104	0.828489	0.889076
A_84_P828692	AT1G79520	ref|Arabidopsis thaliana Cation efflux family protein (AT1G79520) mRNA, complete cds [NM_106600]	23.3307	53.0847	30.179	40.9971	79.3399	42.5857	35.5315	54.3076	1.55061	1.73486	0.290298	0.427659
A_84_P20605	DMR6	ref|Arabidopsis thaliana downy mildew resistance 6 protein / oxidoreductase (DMR6) mRNA, complete cds [NM_122361]	72.4459	90.0581	98.5462	110.496	135.863	118.133	87.0167	121.497	1.9396	2.08457	0.0326545	0.0980564
A_84_P869254	PPME1	ref|Arabidopsis thaliana pectinesterase PPME1 (PPME1) mRNA, complete cds [NM_105663]	4.36255	4.41617	3.60693	2.78225	3.36875	3.19211	4.12855	3.11437	0.615798	0.49337	0.0319001	0.0971882
A_84_P582947	NHX4	ref|Arabidopsis thaliana sodium/hydrogen exchanger 3 (NHX4) mRNA, complete cds [NM_111512]	52.0753	59.3231	56.1036	35.8495	39.882	42.4874	55.834	39.4063	1.7469	1.59557	0.00449673	0.0577448
A_84_P535092	AT3G45910	ref|Arabidopsis thaliana uncharacterized protein (AT3G45910) mRNA, complete cds [NM_114460]	4.3693	4.4053	3.61623	2.78909	3.36151	3.19392	4.13028	3.11484	0.615979	0.493436	0.0301057	0.0950676
A_84_P15119	AT1G15830	ref|Arabidopsis thaliana uncharacterized protein (AT1G15830) mRNA, complete cds [NM_101451]	279.311	277.365	217.666	188.95	183	190.548	258.114	187.499	2.41181	2.273	0.02563	0.0895121
A_84_P524196	GONST3	ref|Arabidopsis thaliana golgi nucleotide sugar transporter 3 (GONST3) mRNA, complete cds [NM_106283]	869.547	851.855	895.742	1099.83	1130.06	1140.74	872.381	1123.54	2.94071	3.05059	0.000142549	0.0176883
A_84_P232469	AT1G26160	ref|Arabidopsis thaliana Metal-dependent phosphohydrolase (AT1G26160) mRNA, complete cds [NM_102381]	488.399	505.791	521.947	533.306	574.425	576.762	505.379	561.498	2.70362	2.74935	0.0305401	0.0954926
A_84_P825168	HISN5B	ref|Arabidopsis thaliana Imidazoleglycerol-phosphate dehydratase 2 (HISN5B) mRNA, complete cds [NM_001203805]	1306.72	1324.66	1352.01	1182.26	1232.66	1191.57	1327.8	1202.17	3.12313	3.07996	0.00348065	0.0523828
A_84_P21975	AT2G20840	ref|Arabidopsis thaliana secretory carrier-associated membrane protein 1 (AT2G20840) mRNA, complete cds [NM_127653]	555.876	590.957	655.058	616.537	589.897	634.057	600.63	613.497	2.77861	2.78781	0.706019	0.80135
A_84_P14506	AT2G44880	ref|Arabidopsis thaliana Pentatricopeptide repeat-containing protein (AT2G44880) mRNA, complete cds [NM_130052]	37.8618	37.6253	42.6913	27.6232	29.4072	27.745	39.3928	28.2585	1.59542	1.45115	0.00311566	0.0502134
A_84_P10184	AGP6	ref|Arabidopsis thaliana arabinogalactan protein 6 (AGP6) mRNA, complete cds [NM_121442]	44.0167	49.9169	45.2703	44.977	57.9255	46.1341	46.4013	49.6789	1.66653	1.69617	0.50758	0.63818
A_84_P768317	AT5G40405	ref|Arabidopsis thaliana pentatricopeptide repeat-containing protein (AT5G40405) mRNA, complete cds [NM_001036910]	327.375	343.376	357.601	248.846	326.435	335.813	342.784	303.698	2.53502	2.48244	0.247754	0.381073
A_84_P240505	AT2G27770	ref|Arabidopsis thaliana uncharacterized protein (AT2G27770) mRNA, complete cds [NM_128336]	267.307	272.291	299.978	326.905	347.793	341.039	279.858	338.579	2.44694	2.52966	0.00780107	0.0733641
A_84_P811035	HA2	ref|Arabidopsis thaliana H(+)-ATPase 2 (HA2) mRNA, complete cds [NM_119165]	1236.07	1200.36	1181.49	1173.69	1056.03	1157.06	1205.97	1128.93	3.08134	3.05267	0.127042	0.238216
A_84_P19549	AT4G32790	ref|Arabidopsis thaliana Exostosin family protein (AT4G32790) mRNA, complete cds [NM_119432]	888.874	900.544	997.218	1107.06	1123.28	1202.14	928.878	1144.16	2.96796	3.05849	0.00887276	0.0776319
A_84_P11546	TCP24	ref|Arabidopsis thaliana transcription factor TCP24 (TCP24) mRNA, complete cds [NM_102760]	2314.92	2452.73	2713.27	2746.77	3043.91	3042.78	2493.64	2944.49	3.39683	3.46901	0.042123	0.112149
A_84_P810469	TA28555_3702	Unknown	4.60389	4.38653	6.38004	7.67925	3.34648	3.94337	5.12349	4.9897	0.709566	0.698074	0.93302	0.95699
A_84_P840272	NP213778	tc|GB|AC008007.7|AAF69553.1 F12M16.7 [NP213778]	4.44689	4.38966	7.29459	3.47276	3.3483	3.19014	5.37705	3.33707	0.730544	0.523365	0.101378	0.204655
A_84_P21326	ATOEP16-4	ref|Arabidopsis thaliana translocase Oep16 (ATOEP16-4) mRNA, complete cds [NM_116153]	1094.06	1165.27	1287.13	1271.54	1415.04	1416.93	1182.15	1367.84	3.07267	3.13603	0.0664379	0.153004
A_84_P12387	AT1G22600	ref|Arabidopsis thaliana Late embryogenesis abundant protein (LEA) family protein (AT1G22600) mRNA, complete cds [NM_102107]	30.5716	34.3335	22.1692	23.7903	21.0858	28.4595	29.0248	24.4452	1.46277	1.38819	0.335947	0.475453
A_84_P193714	HSL1	ref|Arabidopsis thaliana B3 domain-containing transcription repressor VAL2 (HSL1) mRNA, complete cds [NM_119353]	798.818	774.723	742.758	735.913	747.445	758.034	772.1	747.131	2.88767	2.8734	0.225658	0.356351
A_84_P822574	AT1G70790	ref|Arabidopsis thaliana calcium-dependent lipid-binding domain-containing protein (AT1G70790) mRNA, complete cds [NM_179543]	161.721	219.078	204.949	150.263	199.703	191.851	195.249	180.606	2.29059	2.25673	0.560355	0.683023
A_84_P14067	AT5G54860	ref|Arabidopsis thaliana major facilitator protein (AT5G54860) mRNA, complete cds [NM_124868]	208.394	265.5	282.776	257.771	319.267	328.946	252.223	301.995	2.40179	2.48	0.190952	0.317223
A_84_P168773	AT1G60230	ref|Arabidopsis thaliana radical SAM domain-containing protein (AT1G60230) mRNA, complete cds [NM_104713]	2078.62	2198.01	1814.42	1994.15	2084.26	2296.89	2030.35	2125.1	3.30757	3.32738	0.547981	0.673125
A_84_P173611	AT2G41170	ref|Arabidopsis thaliana F-box protein (AT2G41170) mRNA, complete cds [NM_180016]	166.151	170.474	175.201	186.838	248.381	255.578	170.608	230.266	2.232	2.36223	0.0532337	0.131779
A_84_P18675	MPB2C	ref|Arabidopsis thaliana movement protein binding protein 2C (MPB2C) mRNA, complete cds [NM_120894]	1804.46	1986.85	2158.24	2073.5	2428.34	2316.59	1983.19	2272.81	3.29736	3.35656	0.118856	0.227942
A_84_P767239	A_84_P767239	Unknown	4.46788	4.45315	3.83064	2.85908	3.38826	3.33417	4.25056	3.19383	0.628446	0.504312	0.0171263	0.0855812
A_84_P729865	TA43742_3702	Unknown	4.47818	4.46401	3.84417	2.86435	3.39523	3.34482	4.26212	3.20146	0.629626	0.505349	0.0168982	0.0855812
A_84_P844212	AT4G17620	ref|Arabidopsis thaliana protein Dom3z-like protein (AT4G17620) mRNA, complete cds [NM_001036577]	633.716	664.684	747.838	668.427	678.908	646.383	682.079	664.573	2.83383	2.82254	0.646815	0.754899
A_84_P523871	AT5G42410	ref|Arabidopsis thaliana SAUR-like auxin-responsive protein (AT5G42410) mRNA, complete cds [NM_123606]	4.50147	4.48797	3.87354	2.87587	3.41057	3.36864	4.28766	3.21836	0.63222	0.507635	0.0164682	0.0855812
A_84_P10492	AST56	ref|Arabidopsis thaliana sulfate transporter 2.2 (AST56) mRNA, complete cds [NM_106448]	15.7752	11.3771	26.032	24.9114	17.784	18.5244	17.7281	20.4066	1.24866	1.30977	0.613401	0.727395
A_84_P604229	AT2G25305	ref|Arabidopsis thaliana putative defensin-like protein 67 (AT2G25305) mRNA, complete cds [NM_201802]	4.52752	4.51485	3.90299	2.88851	3.42794	3.3926	4.31512	3.23635	0.634993	0.510055	0.0161653	0.0855812
A_84_P756902	A_84_P756902	Unknown	4.5427	4.52975	3.91756	2.89583	3.43748	3.40448	4.33	3.24593	0.636488	0.511339	0.0160655	0.0855812
A_84_P284990	AT4G15610	ref|Arabidopsis thaliana uncharacterized protein (AT4G15610) mRNA, complete cds [NM_117652]	18.8034	17.3487	13.5957	21.2112	20.5408	17.1045	16.5826	19.6188	1.21965	1.29267	0.204717	0.332521
A_84_P103006	AT5G35730	ref|Arabidopsis thaliana EXS (ERD1/XPR1/SYG1) domain protein (AT5G35730) mRNA, complete cds [NM_122963]	1754.59	1805.13	1827.38	1655.15	1708.34	1740.57	1795.7	1701.35	3.25423	3.23079	0.0456681	0.118616
A_84_P159155	AT2G18240	ref|Arabidopsis thaliana Rer1-like protein (AT2G18240) mRNA, complete cds [NM_127381]	652.794	741.651	719.572	601.697	762	744.413	704.672	702.703	2.84799	2.84677	0.974263	0.983533
A_84_P838310	AT3G05110	ref|Arabidopsis thaliana uncharacterized protein (AT3G05110) mRNA, complete cds [NM_111383]	4.60479	6.22126	3.9799	2.9247	3.53743	3.45592	4.93532	3.30602	0.693315	0.519305	0.0789689	0.172103
A_84_P736436	AT1G16840	gb|AV544218 Arabidopsis thaliana roots Columbia Arabidopsis thaliana cDNA clone RZ36d02F 3', mRNA sequence [AV544218]	5.23593	9.91289	10.8662	6.61888	15.3524	14.1059	8.67168	12.0257	0.938103	1.08011	0.358384	0.49741
A_84_P198264	AT4G32240	ref|Arabidopsis thaliana uncharacterized protein (AT4G32240) mRNA, complete cds [NM_119376]	2615.42	2386.28	2444.12	2500.96	2563.84	2759	2481.94	2607.93	3.39479	3.4163	0.291464	0.42875
A_84_P18668	SRF2	ref|Arabidopsis thaliana STRUBBELIG-receptor family 2 (SRF2) mRNA, complete cds [NM_120765]	32.1725	34.8625	33.3605	57.2584	57.6688	63.8384	33.4652	59.5886	1.52459	1.77516	0.000323342	0.0243653
A_84_P22463	AT5G10120	ref|Arabidopsis thaliana putative ethylene insensitive 3-like 4 protein (AT5G10120) mRNA, complete cds [NM_121050]	4.67794	4.66747	4.04277	2.95765	3.52541	3.50787	4.46273	3.33031	0.6496	0.522485	0.0156961	0.0855812
A_84_P608108	AT4G27930	ref|Arabidopsis thaliana uncharacterized protein (AT4G27930) mRNA, complete cds [NM_118931]	4.69723	4.68696	4.0584	2.96614	3.5377	3.52074	4.48087	3.34153	0.651362	0.523945	0.0157181	0.0855812
A_84_P811894	EXO	ref|Arabidopsis thaliana Phosphate-responsive 1 family protein (EXO) mRNA, complete cds [NM_116964]	1074.35	905.039	975.464	972.029	847.639	763.132	984.951	860.933	2.99341	2.93497	0.187277	0.313086
A_84_P22133	BGLU43	ref|Arabidopsis thaliana beta glucosidase 43 (BGLU43) mRNA, complete cds [NM_112689]	73.6965	62.6945	69.0481	57.0154	60.0441	62.8793	68.4797	59.9796	1.83556	1.778	0.0781376	0.170974
A_84_P856737	TC397502	Unknown	8.37606	11.0514	10.3068	2.92244	3.46739	3.46743	9.91143	3.28575	0.996136	0.516635	0.00126077	0.0372193
A_84_P860552	TC400435	tc|Rep: Chromosome chr8 scaffold_41, whole genome shotgun sequence - Vitis vinifera (Grape), partial (19%) [TC400435]	275.821	269.701	246.502	289.926	240.063	277.35	264.008	269.113	2.42162	2.42993	0.784207	0.858288
A_84_P817605	TA33267_3702	Unknown	29.7916	31.499	38.8966	33.6957	24.5911	27.4112	33.3957	28.566	1.52369	1.45585	0.281086	0.418016
A_84_P302260	STN1	ref|Arabidopsis thaliana CST complex subunit STN1 (STN1) mRNA, complete cds [NM_100586]	125.593	140.619	158.043	151.829	192.552	194.904	141.418	179.761	2.15051	2.2547	0.0850158	0.181159
A_84_P852234	AT1G15350	ref|Arabidopsis thaliana uncharacterized protein (AT1G15350) mRNA, complete cds [NM_179337]	733.835	818.337	807.957	709.622	888.564	895.557	786.709	831.248	2.89581	2.91973	0.539169	0.665714
A_84_P18519	AT4G08990	ref|Arabidopsis thaliana DNA (cytosine-5-)-methyltransferase (AT4G08990) mRNA, complete cds [NM_116968]	4.86137	4.84713	4.17338	3.03496	3.63561	3.61236	4.62729	3.42764	0.665327	0.534996	0.0161822	0.0855812
A_84_P16831	CNI1	ref|Arabidopsis thaliana E3 ubiquitin-protein ligase ATL31 (CNI1) mRNA, complete cds [NM_122624]	10.9464	19.4793	9.09315	8.75884	8.86119	4.0592	13.1729	7.22641	1.11968	0.858923	0.171005	0.293959
A_84_P818559	AT1G15180	ref|Arabidopsis thaliana MATE efflux family protein (AT1G15180) mRNA, complete cds [NM_101386]	1034.52	986.548	1010.59	1108.5	1024.52	963.749	1010.55	1032.25	3.00456	3.01379	0.64909	0.756747
A_84_P13494	AT2G36690	ref|Arabidopsis thaliana 2-oxoglutarate (2OG) and Fe(II)-dependent oxygenase-like protein (AT2G36690) mRNA, complete cds [NM_129224]	5.76905	5.0592	4.3658	9.69233	8.16003	12.8424	5.06468	10.2316	0.704552	1.00994	0.0228277	0.0867881
A_84_P22788	AT1G65870	ref|Arabidopsis thaliana Disease resistance-responsive (dirigent-like protein) family protein (AT1G65870) mRNA, complete cds [NM_105259]	4.94042	4.92374	4.21793	3.06504	3.67938	3.64399	4.69403	3.4628	0.671546	0.539428	0.0165866	0.0855812
A_84_P857761	AT1G03365	ref|Arabidopsis thaliana zinc ion binding protein (AT1G03365) mRNA, complete cds [NM_001197970]	406.589	437.63	436.392	448.079	476.017	519.836	426.871	481.31	2.6303	2.68243	0.0789654	0.172103
A_84_P519805	AT2G22040	ref|Arabidopsis thaliana WD40 domain-containing protein (AT2G22040) mRNA, complete cds [NM_127773]	4.97638	4.95853	6.73773	3.07765	3.69799	3.606	5.55754	3.46055	0.744883	0.539145	0.0278621	0.0921389
A_84_P23290	CRK21	ref|Arabidopsis thaliana cysteine-rich receptor-like protein kinase 21 (CRK21) mRNA, complete cds [NM_118458]	76.1475	74.0817	78.6651	88.9225	77.6578	75.8819	76.2981	80.8207	1.88251	1.90752	0.351537	0.490468
A_84_P13098	AT5G47930	ref|Arabidopsis thaliana 40S ribosomal protein S27-3 (AT5G47930) mRNA, complete cds [NM_124167]	53708.4	57746.4	58033.3	47393.6	53475.6	55781.8	56496.1	52217	4.75202	4.71781	0.209611	0.338253
A_84_P815819	FBW2	ref|Arabidopsis thaliana F-box protein FBW2 (FBW2) mRNA, complete cds [NM_001084890]	793.834	913.376	903.398	753.879	763.224	770.041	870.203	762.381	2.93962	2.88217	0.049068	0.124706
A_84_P21017	AT2G35410	ref|Arabidopsis thaliana RNA-binding (RRM/RBD/RNP motifs) family protein (AT2G35410) mRNA, complete cds [NM_129093]	6722.63	6724.14	6142.15	6884.36	7509.7	7430.74	6529.64	7274.93	3.81489	3.86183	0.0540925	0.133287
A_84_P23707	APS2	ref|Arabidopsis thaliana glucose-1-phosphate adenylyltransferase (APS2) mRNA, complete cds [NM_100441]	12.2285	9.96978	11.349	3.65201	5.09588	6.89467	11.1824	5.21419	1.04854	0.717187	0.00646786	0.0673894
A_84_P18338	EBP	ref|Arabidopsis thaliana ethylene-responsive transcription factor RAP2-3 (EBP) mRNA, complete cds [NM_112550]	1339.34	1387.19	1381.21	905.518	880.478	1075.75	1369.25	953.914	3.13648	2.97951	0.00276859	0.0480052
A_84_P208418	EIF3B-2	ref|Arabidopsis thaliana translation initiation factor eIF-3 subunit 9 (EIF3B-2) mRNA, complete cds [NM_122479]	8651.25	8251.76	8124.25	8973.29	8366.9	8577.97	8342.42	8639.39	3.92129	3.93648	0.280688	0.41764
A_84_P14099	EB1B	ref|Arabidopsis thaliana microtubule-associated protein, RP/EB family (EB1B) mRNA, complete cds [NM_125644]	680.303	782.274	863.052	642.344	731.333	760.405	775.21	711.361	2.88942	2.85209	0.372857	0.511977
A_84_P310053	AT2G11005	ref|Arabidopsis thaliana glycine-rich protein (AT2G11005) mRNA, complete cds [NM_147287]	13.5624	21.9986	20.5878	13.8649	23.798	19.3665	18.7163	19.0098	1.27222	1.27898	0.943334	0.963555
A_84_P16231	AT1G33330	ref|Arabidopsis thaliana Class I peptide chain release factor (AT1G33330) mRNA, complete cds [NM_103060]	2148.97	2250.03	1997.35	1895.94	2050.78	1971.16	2132.12	1972.63	3.32881	3.29505	0.137144	0.25156
A_84_P811214	APE2	ref|Arabidopsis thaliana Glucose-6-phosphate/phosphate translocator-like protein (APE2) mRNA, complete cds [NM_001036940]	1124.38	1223.98	1507.66	1461	1264.83	1139.37	1285.34	1288.4	3.10902	3.11005	0.984522	0.990047
A_84_P759045	AT3G59880	ref|Arabidopsis thaliana uncharacterized protein (AT3G59880) mRNA, complete cds [NM_115851]	31.0776	28.672	28.6117	23.4041	19.2899	17.9239	29.4538	20.206	1.46914	1.30548	0.00730209	0.0711508
A_84_P521666	AT2G42480	ref|Arabidopsis thaliana TRAF-like family protein (AT2G42480) mRNA, complete cds [NM_129809]	5.05966	5.06075	4.21533	3.07346	3.71577	3.5794	4.77858	3.45621	0.679299	0.5386	0.0181788	0.0855812
A_84_P12213	AT5G63630	ref|Arabidopsis thaliana DEAD-box ATP-dependent RNA helicase 31 (AT5G63630) mRNA, complete cds [NM_125758]	281.306	295.964	283.982	248.974	275.027	274.141	287.084	266.047	2.45801	2.42496	0.0949101	0.195502
A_84_P283390	AT1G80130	ref|Arabidopsis thaliana tetratricopeptide repeat domain-containing protein (AT1G80130) mRNA, complete cds [NM_106662]	32.9829	60.8512	36.9333	33.0763	52.765	31.7152	43.5891	39.1855	1.63938	1.59313	0.710548	0.804492
A_84_P576391	AT1G22080	ref|Arabidopsis thaliana Peptidase-C1 domain-containing protein (AT1G22080) mRNA, complete cds [NM_001123858]	5.01792	5.03543	5.87416	3.04029	3.68142	3.48126	5.30917	3.40099	0.725027	0.531606	0.00495982	0.0599562
A_84_P767995	AT5G65158	ref|Arabidopsis thaliana lipase/lipooxygenase, PLAT/LH2 family protein (AT5G65158) mRNA, complete cds [NM_001037069]	17.2824	34.5968	24.2987	26.6848	21.1698	16.4278	25.3926	21.4275	1.40471	1.33097	0.534188	0.661261
A_84_P20940	MOM	ref|Arabidopsis thaliana ATP-dependent helicase family protein (MOM) mRNA, complete cds [NM_100680]	715.824	700.3	636.536	881.488	946.638	847.5	684.22	891.875	2.8352	2.9503	0.0053893	0.0619217
A_84_P11108	AT5G07430	ref|Arabidopsis thaliana putative pectinesterase 50 (AT5G07430) mRNA, complete cds [NM_120825]	5.25538	9.5512	6.82902	11.9933	9.9086	8.01701	7.21187	9.97296	0.858048	0.998824	0.179845	0.304048
A_84_P198114	AT1G77220	ref|Arabidopsis thaliana uncharacterized protein (AT1G77220) mRNA, complete cds [NM_106371]	995.793	1094.77	1059.94	939.878	1161.69	1101.13	1050.17	1067.57	3.02126	3.0284	0.821557	0.884243
A_84_P13402	GAPC2	ref|Arabidopsis thaliana glyceraldehyde 3-phosphate dehydrogenase (GAPC2) mRNA, complete cds [NM_101214]	28696.5	32709.5	34623.3	25847.8	28129.2	27952.6	32009.8	27309.9	4.50528	4.43632	0.0680905	0.15567
A_84_P821335	AT5G53970	ref|Arabidopsis thaliana tyrosine aminotransferase (AT5G53970) mRNA, complete cds [NM_124776]	59.8296	65.6262	62.4538	49.6181	51.6065	34.4151	62.6365	45.2132	1.79683	1.65527	0.0374286	0.103648
A_84_P750361	A_84_P750361	Unknown	4.34117	6.222	4.12689	2.7644	3.3341	3.17567	4.89668	3.09139	0.689902	0.490154	0.0582859	0.140312
A_84_P175681	AT2G29970	ref|Arabidopsis thaliana double Clp-N motif-containing P-loop nucleoside triphosphate hydrolase domain-containing protein (AT2G29970) mRNA, complete cds [NM_128551]	1337.95	1401.13	1356.17	1460.54	1541.9	1463.8	1365.09	1488.75	3.13516	3.17282	0.0191281	0.0855812
A_84_P837509	TA53053_3702	Unknown	4.35243	4.41759	3.59807	2.77393	3.3682	3.18785	4.1227	3.10999	0.615181	0.49276	0.0328782	0.0982895
A_84_P756487	BPM3	ref|Arabidopsis thaliana BTB/POZ and MATH domain-containing protein (BPM3) mRNA, complete cds [NM_001036439]	688.309	754.239	794.188	761.657	800.136	796.309	745.579	786.034	2.87249	2.89544	0.290062	0.427426
A_84_P78499	CID4	ref|Arabidopsis thaliana CTC-interacting domain 4 protein (CID4) mRNA, complete cds [NM_112255]	926.389	1013.53	888.062	1134.72	1277	1333.18	942.662	1248.3	2.97436	3.09632	0.0118625	0.0855812
A_84_P13750	AT3G60270	ref|Arabidopsis thaliana putative uclacyanin (AT3G60270) mRNA, complete cds [NM_115891]	4.36385	4.40065	3.61034	2.78502	3.35706	3.18892	4.12495	3.11033	0.615418	0.492807	0.0302281	0.0952252
A_84_P754522	A_84_P754522	Unknown	4.36653	9.16407	8.79316	2.788	4.64306	3.11036	7.44125	3.51381	0.871646	0.545778	0.0752409	0.166408
A_84_P205488	AT3G02400	ref|Arabidopsis thaliana SMAD/FHA domain-containing protein (AT3G02400) mRNA, complete cds [NM_111107]	180.647	222.58	201.688	233.594	222.262	211.59	201.638	222.482	2.30457	2.34729	0.20203	0.3295
A_84_P762938	DQ108837	gb|Arabidopsis thaliana clone 29898 mRNA sequence [DQ108837]	4.43337	4.38696	5.7474	3.80046	3.3477	6.76682	4.85591	4.63833	0.686271	0.666361	0.860495	0.909874
A_84_P157615	AT2G47090	ref|Arabidopsis thaliana RING Zn-finger domain-containing protein (AT2G47090) mRNA, complete cds [NM_130277]	272.3	297.863	290.606	298.392	315.216	318.51	286.923	310.706	2.45777	2.49235	0.0728343	0.16277
A_84_P700711	AT2G21300	ref|Arabidopsis thaliana ATP binding microtubule motor family protein (AT2G21300) mRNA, complete cds [NM_127702]	2781.31	2991.8	3036.03	2442.29	2573.26	2451.53	2936.38	2489.03	3.46781	3.39603	0.00740904	0.0716491
A_84_P813427	TA30179_3702	Unknown	540.665	577.788	670.627	592.915	531.316	513.692	596.36	545.975	2.77551	2.73717	0.330262	0.469385
A_84_P788394	HCS2	ref|Arabidopsis thaliana holocarboxylase synthetase 2 (HCS2) mRNA, complete cds [NM_180625]	4.72373	5.38483	12.1691	15.7703	10.9255	10.4322	7.4259	12.376	0.870749	1.09258	0.165952	0.28775
A_84_P842029	TC401875	tc|Rep: Genomic DNA, chromosome 5, TAC clone:K15E6 - Arabidopsis thaliana (Mouse-ear cress), complete [TC401875]	4.61847	5.93926	9.84113	9.17378	5.09218	8.44516	6.79962	7.57037	0.832485	0.879117	0.720811	0.812521
A_84_P712303	bZIP7	gb|Arabidopsis thaliana mRNA for hypothetical protein, complete cds, clone: RAFL14-79-K14 [AK228367]	4.38085	4.37282	3.66584	2.80584	3.33699	3.21301	4.13984	3.11861	0.616983	0.493961	0.023413	0.0872367
A_84_P838840	TC393685	tc|Rep: F19P19.15 - Arabidopsis thaliana (Mouse-ear cress), complete [TC393685]	4.38371	4.37247	6.23045	2.80846	3.33647	3.169	4.99554	3.10464	0.698583	0.492012	0.0411718	0.110391
A_84_P59240	MTP11	ref|Arabidopsis thaliana putative Mn-specific cation diffusion facilitator transporter (MTP11) mRNA, complete cds [NM_129503]	3140.92	3459.34	3247.64	2899.99	3441.57	3211.13	3282.63	3184.23	3.51622	3.503	0.618734	0.731605
A_84_P290694	BT008628	gb|Arabidopsis thaliana clone RAFL09-94-H01 (R20055) unknown protein (At3g05850) mRNA, complete cds [BT008628]	641.088	694.075	743.663	720.97	729.273	780.736	692.942	743.659	2.8407	2.87137	0.221142	0.35126
A_84_P118612	AT5G20700	ref|Arabidopsis thaliana uncharacterized protein (AT5G20700) mRNA, complete cds [NM_122077]	522.516	628.872	599.876	422.161	583.764	554.494	583.755	520.14	2.76623	2.71612	0.34149	0.480871
A_84_P95506	AT1G68380	ref|Arabidopsis thaliana Core-2/I-branching beta-1,6-N-acetylglucosaminyltransferase family protein (AT1G68380) mRNA, complete cds [NM_105509]	5.89919	4.55078	9.66945	12.8314	8.91613	15.2698	6.70647	12.3391	0.826494	1.09128	0.0789717	0.172103
A_84_P18480	PBF1	ref|Arabidopsis thaliana proteasome subunit beta type-1 (PBF1) mRNA, complete cds [NM_001203217]	8608.81	9290.16	9701.61	9401.34	10378.3	10412	9200.19	10063.9	3.9638	4.00277	0.133499	0.246887
A_84_P112152	AT5G66270	ref|Arabidopsis thaliana zinc finger CCCH domain-containing protein 68 (AT5G66270) mRNA, complete cds [NM_126025]	568.896	582.422	482.964	517.69	523.331	560.642	544.761	533.888	2.73621	2.72745	0.764695	0.844461
A_84_P20531	AT1G27190	ref|Arabidopsis thaliana putative inactive receptor kinase (AT1G27190) mRNA, complete cds [NM_102481]	991.652	1169.22	1313.61	1341.18	1580.85	1472.08	1158.16	1464.7	3.06377	3.16575	0.0574966	0.138894
A_84_P593737	AT3G32330	ref|Arabidopsis thaliana DNA repair protein-like protein (AT3G32330) mRNA, complete cds [NM_148778]	4.41585	4.39857	3.7537	2.83056	3.35197	3.27304	4.18937	3.15186	0.622149	0.498567	0.018794	0.0855812
A_84_P15455	SUT2	ref|Arabidopsis thaliana sucrose transport protein SUC3 (SUT2) mRNA, complete cds [NM_126341]	724.837	769.205	765.223	767.257	854.675	779.793	753.089	800.575	2.87685	2.9034	0.197418	0.32445
A_84_P857496	LHB1B1	ref|Arabidopsis thaliana light-harvesting complex II chlorophyll a/b binding protein 1 (LHB1B1) mRNA, complete cds [NM_128995]	93521.3	105307	111108	97908.4	97610.3	89737.7	103312	95085.4	5.01415	4.97811	0.230695	0.362124
A_84_P861877	AT5G64850	ref|Arabidopsis thaliana uncharacterized protein (AT5G64850) mRNA, complete cds [NM_125883]	4.5775	5.94726	6.43976	5.64916	3.32943	4.89689	5.65484	4.62516	0.75242	0.665127	0.307702	0.445843
A_84_P599184	AT4G11385	ref|Arabidopsis thaliana uncharacterized protein (AT4G11385) mRNA, complete cds [NM_148312]	4.44573	4.42913	3.80363	2.84691	3.3712	3.31122	4.22616	3.17645	0.625946	0.501941	0.0174055	0.0855812
A_84_P197724	AT5G42560	ref|Arabidopsis thaliana HVA22-like protein i (AT5G42560) mRNA, complete cds [NM_001125889]	2336.8	2606.98	2853.22	2348.87	2562.26	2882.8	2599	2597.98	3.41481	3.41464	0.996422	0.997841
A_84_P828142	AT3G20620	ref|Arabidopsis thaliana F-box family protein-like protein (AT3G20620) mRNA, complete cds [NM_112953]	344.625	388.362	398.773	372.425	372.1	353.914	377.253	366.146	2.57663	2.56365	0.563949	0.686366
A_84_P71404	PIFI	ref|Arabidopsis thaliana post-illumination chlorophyll fluorescence increase protein (PIFI) mRNA, complete cds [NM_001035630]	762.501	787.955	765.748	613.685	733.529	733.185	772.068	693.466	2.88766	2.84103	0.125531	0.236398
A_84_P806792	TA26600_3702	Unknown	4.50877	4.4732	9.32274	2.86698	3.39964	3.2722	6.10157	3.17961	0.785441	0.502374	0.145351	0.261876
A_84_P167183	DG1	ref|Arabidopsis thaliana delayed greening 1 protein (DG1) mRNA, complete cds [NM_126157]	100.64	102.255	99.398	116.432	112.473	104.446	100.764	111.117	2.00331	2.04578	0.0459904	0.119202
A_84_P854654	TC396166	tc|Rep: Probable WRKY transcription factor 43 - Arabidopsis thaliana (Mouse-ear cress), partial (89%) [TC396166]	4.51252	4.49914	3.88664	2.88027	3.41636	3.37777	4.29943	3.2248	0.633411	0.508503	0.0162182	0.0855812
A_84_P836318	TA52405_3702	Unknown	4.52576	4.51189	3.90224	2.88662	3.42443	3.39052	4.3133	3.23386	0.634809	0.509721	0.0160094	0.0855812
A_84_P54690	NP307851	tc|GB|AC023912.5|AAF63818.1 hypothetical protein [NP307851]	9.32	12.327	18.0821	12.2389	20.357	13.4102	13.243	15.3354	1.12199	1.18569	0.593185	0.710543
A_84_P11780	AT3G28500	ref|Arabidopsis thaliana 60S acidic ribosomal protein P2-3 (AT3G28500) mRNA, complete cds [NM_113770]	413.372	373.889	325.216	193.881	153.931	161.693	370.826	169.835	2.56917	2.23003	0.00206961	0.0434883
A_84_P19601	AT5G02520	ref|Arabidopsis thaliana uncharacterized protein (AT5G02520) mRNA, complete cds [NM_120330]	210.22	222.966	237.729	261.408	287.428	260.402	223.638	269.746	2.34955	2.43095	0.0178853	0.0855812
A_84_P855342	AT1G15200	ref|Arabidopsis thaliana protein-protein interaction regulator family protein (AT1G15200) mRNA, complete cds [NM_001198072]	2382.89	2374.22	2517.09	2302.12	2072.25	2203.55	2424.73	2192.64	3.38466	3.34097	0.0457935	0.118837
A_84_P10686	RHA3A	ref|Arabidopsis thaliana RING-H2 finger protein ATL44 (RHA3A) mRNA, complete cds [NM_127300]	2589.48	2658.73	2799.33	2842.6	3196.44	3002.94	2682.51	3013.99	3.42854	3.47914	0.0501075	0.126549
A_84_P786744	AT3G05100	ref|Arabidopsis thaliana S-adenosylmethionine-dependent methyltransferase domain-containing protein (AT3G05100) mRNA, complete cds [NM_111382]	1836.51	1963.84	2053.76	2209.75	2217.64	2273.65	1951.37	2233.68	3.29034	3.34902	0.0129781	0.0855812
A_84_P11764	AT3G19230	ref|Arabidopsis thaliana leucine-rich repeat-containing protein (AT3G19230) mRNA, complete cds [NM_112810]	16.943	4.75375	10.7571	9.86091	6.88461	3.38564	10.8179	6.71039	1.03414	0.826748	0.360952	0.500123
A_84_P812506	CPN60A	ref|Arabidopsis thaliana chaperonin-60alpha (CPN60A) mRNA, complete cds [NM_128359]	2649.11	2730.82	2916.79	2807.06	2591.32	2509.48	2765.57	2635.95	3.44179	3.42094	0.33711	0.476688
A_84_P19950	GAD2	ref|Arabidopsis thaliana glutamate decarboxylase 2 (GAD2) mRNA, complete cds [NM_105268]	3574.77	3627.92	3568.99	2614.71	2754.68	2619.16	3590.56	2662.85	3.55516	3.42535	4.81602e-05	0.0112488
A_84_P579001	AT5G41510	ref|Arabidopsis thaliana putative F-box protein (AT5G41510) mRNA, complete cds [NM_123515]	4.69729	4.68697	4.0579	2.96473	3.53614	3.51907	4.48072	3.33998	0.651348	0.523744	0.0156703	0.0855812
A_84_P830388	AT1G04500	ref|Arabidopsis thaliana CCT motif-containing protein (AT1G04500) mRNA, complete cds [NM_100329]	4.71736	4.7066	4.07293	2.97345	3.54839	3.53135	4.49896	3.35106	0.653112	0.525183	0.0157092	0.0855812
A_84_P20413	AT4G09520	ref|Arabidopsis thaliana Cofactor-independent phosphoglycerate mutase (AT4G09520) mRNA, complete cds [NM_117020]	1411.42	1564.51	1693.4	1337.87	1554.54	1569.65	1556.44	1487.35	3.19213	3.17241	0.566265	0.688202
A_84_P95806	GATA16	ref|Arabidopsis thaliana GATA transcription factor 16 (GATA16) mRNA, complete cds [NM_124307]	10.3621	19.0667	23.1386	12.3909	9.7282	16.7202	17.5225	12.9464	1.2436	1.11215	0.345597	0.48482
A_84_P89489	AT3G16330	ref|Arabidopsis thaliana uncharacterized protein (AT3G16330) mRNA, complete cds [NM_112504]	71.3137	82.2524	81.2811	77.1637	92.5427	91.5692	78.2824	87.0919	1.89366	1.93998	0.22081	0.350907
A_84_P189964	AT2G19660	ref|Arabidopsis thaliana cysteine/histidine-rich C1 domain-containing protein (AT2G19660) mRNA, complete cds [NM_127524]	25.6002	21.6072	24.5975	29.6152	18.8061	21.1353	23.935	23.1855	1.37903	1.36522	0.840767	0.897191
A_84_P20383	NTH2	ref|Arabidopsis thaliana endonuclease III (NTH2) mRNA, complete cds [NM_100471]	1082.33	1166.7	1045.02	962.061	999.749	993.082	1098.02	984.964	3.04061	2.99342	0.0403571	0.108993
A_84_P17091	TH7	ref|Arabidopsis thaliana thioredoxin H7 (TH7) mRNA, complete cds [NM_104666]	4.84126	4.8263	4.15827	3.02524	3.62131	3.59913	4.60861	3.41523	0.66357	0.53342	0.016062	0.0855812
A_84_P202818	FKBP16-2	ref|Arabidopsis thaliana putative FKBP-type peptidyl-prolyl cis-trans isomerase 4 (FKBP16-2) mRNA, complete cds [NM_001204042]	1954.09	1888.21	1871.61	2378.08	2406.75	2434.79	1904.64	2406.54	3.27981	3.38139	7.51954e-05	0.0135462
A_84_P12182	GAMT2	ref|Arabidopsis thaliana gibberellic acid methyltransferase 2 (GAMT2) mRNA, complete cds [NM_125013]	16.6685	15.7396	11.0275	30.8027	41.5001	27.4687	14.4786	33.2572	1.16073	1.52189	0.0148345	0.0855812
A_84_P119962	CRK39	ref|Arabidopsis thaliana putative cysteine-rich receptor-like protein kinase 39 (CRK39) mRNA, complete cds [NM_116692]	4.90173	4.88541	4.19363	3.04884	3.6558	3.625	4.66026	3.44321	0.66841	0.536964	0.0163749	0.0855812
A_84_P22971	AT2G19230	ref|Arabidopsis thaliana Leucine-rich repeat transmembrane protein kinase protein (AT2G19230) mRNA, complete cds [NM_127480]	4.92077	4.90424	4.20402	3.05593	3.6664	3.63207	4.67634	3.45147	0.669906	0.538004	0.0164845	0.0855812
A_84_P816246	ATCAD4	ref|Arabidopsis thaliana cinnamyl alcohol dehydrogenase 4 (ATCAD4) mRNA, complete cds [NM_112832]	2238.18	2193.5	2225.92	1851.34	1852.02	1862.65	2219.2	1855.33	3.3462	3.26842	1.23722e-05	0.00810858
A_84_P863432	BP848087	tc|Rep: Aluminum-induced protein-like protein - Thellungiella halophila (Salt cress), partial (47%) [TC406802]	469.652	537.248	540.953	565.157	615.636	595.138	515.951	591.977	2.71261	2.7723	0.050198	0.126735
A_84_P750286	A_84_P750286	Unknown	7.56686	4.95677	6.10837	3.02161	3.69464	3.60983	6.21067	3.44203	0.793138	0.536814	0.0242283	0.0881092
A_84_P13471	MAP1A	ref|Arabidopsis thaliana methionine aminopeptidase 1A (MAP1A) mRNA, complete cds [NM_130087]	1963.13	2064.42	2128.42	1813.52	1837.98	1883.29	2051.99	1844.93	3.31218	3.26598	0.0166687	0.0855812
A_84_P813578	AT1G08110	ref|Arabidopsis thaliana lactoylglutathione lyase (AT1G08110) mRNA, complete cds [NM_179278]	3363.55	3515.56	3670.87	3388.17	3364.62	3311.4	3516.66	3354.73	3.54613	3.52566	0.151761	0.27012
A_84_P13581	CHIP	ref|Arabidopsis thaliana E3 ubiquitin-protein ligase CHIP (CHIP) mRNA, complete cds [NM_111616]	382.289	418.227	453.631	432.288	475.873	497.347	418.049	468.503	2.62123	2.67071	0.14717	0.264252
A_84_P262310	AT1G10880	ref|Arabidopsis thaliana Core-2/I-branching beta-1,6-N-acetylglucosaminyltransferase family protein (AT1G10880) mRNA, complete cds [NM_100963]	5.03007	5.01355	6.54354	3.09031	3.72075	3.60738	5.52905	3.47281	0.742651	0.540681	0.0193344	0.0855812
A_84_P13959	PDE149	ref|Arabidopsis thaliana TerC integral membrane domain-containing protein (PDE149) mRNA, complete cds [NM_121251]	2782.44	3040.12	3119.77	3726.64	3931.79	3986.74	2980.78	3881.72	3.47433	3.58902	0.00220755	0.0441282
A_84_P791365	AT1G61060	ref|Arabidopsis thaliana F-box protein (AT1G61060) mRNA, complete cds [NM_104786]	5.05081	5.03444	4.25099	3.09361	3.72755	3.64508	4.77874	3.48875	0.679314	0.542669	0.017501	0.0855812
(+)E1A_r60_1	E1A_r60_1		1849.31	1883.76	1856.92	1906.72	2098.21	2380.33	1863.33	2128.42	3.27029	3.32806	0.12703	0.238204
A_84_P21945	AOX1D	ref|Arabidopsis thaliana alternative oxidase 3 (AOX1D) mRNA, complete cds [NM_102968]	5.08291	7.33314	4.24646	3.39172	4.93217	3.63191	5.55417	3.98527	0.744619	0.600458	0.205373	0.333271
A_84_P10766	AT3G02820	ref|Arabidopsis thaliana CCHC-type zinc knuckle protein (AT3G02820) mRNA, complete cds [NM_111150]	860.928	922.309	908.383	889.515	1066.4	1072.36	897.207	1009.43	2.95289	3.00407	0.14844	0.265875
A_84_P769118	AT5G41774	ref|Arabidopsis thaliana uncharacterized protein (AT5G41774) mRNA, complete cds [NM_001125882]	5.06397	5.05585	4.2344	3.0854	3.72471	3.61068	4.78474	3.4736	0.679858	0.54078	0.0179157	0.0855812
A_84_P185254	AT5G45310	ref|Arabidopsis thaliana uncharacterized protein (AT5G45310) mRNA, complete cds [NM_123899]	21.4711	15.4517	9.6756	28.615	25.2479	18.2271	15.5328	24.03	1.19125	1.38075	0.137025	0.251453
A_84_P605489	AT4G36080	ref|Arabidopsis thaliana transformation/transcription domain-associated protein (AT4G36080) mRNA, complete cds [NM_001204005]	1236.43	1245.58	1095.51	973.71	1044.05	1070.34	1192.51	1029.37	3.07646	3.01257	0.0446562	0.116698
A_84_P759140	LPD1	ref|Arabidopsis thaliana lipoamide dehydrogenase 1 (LPD1) mRNA, complete cds [NM_112571]	1332.87	1410.32	1504.13	988.526	1028.71	1084.99	1415.77	1034.08	3.15099	3.01455	0.00256525	0.0466999
A_84_P583101	AT3G63070	ref|Arabidopsis thaliana Tudor/PWWP/MBT domain-containing protein (AT3G63070) mRNA, complete cds [NM_116172]	307.702	335.523	325.652	437.837	409.364	421.836	322.959	423.012	2.50915	2.62635	0.000988537	0.0344403
A_84_P802510	AT1G13050	gb|Arabidopsis thaliana clone 206091 mRNA sequence [DQ108769]	5.20904	8.30517	9.51266	6.94339	10.1793	5.32644	7.67562	7.48305	0.885114	0.874079	0.924848	0.951825
A_84_P602371	AT1G73510	ref|Arabidopsis thaliana uncharacterized protein (AT1G73510) mRNA, complete cds [NM_106010]	5.00166	5.02034	4.15292	3.03002	3.66788	3.4995	4.72497	3.39913	0.674399	0.531368	0.0182191	0.0855812
A_84_P119282	AT3G56180	ref|Arabidopsis thaliana uncharacterized protein (AT3G56180) mRNA, complete cds [NM_115476]	4.97961	5.00465	4.13157	3.01485	3.65085	3.47294	4.70528	3.37955	0.672585	0.528858	0.018214	0.0855812
A_84_P806047	HSC70-1	ref|Arabidopsis thaliana heat shock 70kDa protein 1/8 (HSC70-1) mRNA, complete cds [NM_001125684]	1095.35	1180.29	1022.34	967.233	716.9	640.624	1099.33	774.919	3.04113	2.88926	0.0405516	0.109332
A_84_P869119	FAD3	ref|Arabidopsis thaliana omega-3 fatty acid desaturase, endoplasmic reticulum (FAD3) mRNA, complete cds [NM_179808]	1007.21	1131.21	1016.54	1017.3	1047.72	888.025	1051.65	984.348	3.02187	2.99315	0.346508	0.485606
A_84_P710812	AT3G63095	ref|Arabidopsis thaliana tetratricopeptide repeat-containing protein-like protein (AT3G63095) mRNA, complete cds [NM_001084864]	92.5467	103.924	83.2771	65.567	78.0118	71.6212	93.2492	71.7333	1.96964	1.85572	0.0366559	0.10262
A_84_P506225	AT2G31420	ref|Arabidopsis thaliana uncharacterized protein (AT2G31420) mRNA, complete cds [NM_128699]	4.33394	4.43329	3.58447	2.84512	3.37669	3.18642	4.11723	3.13608	0.614606	0.496387	0.0339454	0.0996367
A_84_P761401	DVL21	ref|Arabidopsis thaliana DVL family protein (DVL21) mRNA, complete cds [NM_001084735]	4.33489	8.46547	3.58731	2.75984	3.29389	3.18542	5.46256	3.07972	0.737396	0.488511	0.193344	0.319836
A_84_P847375	AT2G33490	ref|Arabidopsis thaliana hydroxyproline-rich glycoprotein-like protein (AT2G33490) mRNA, complete cds [NM_128909]	132.929	146.946	127.08	159.273	179.446	177.272	135.652	171.997	2.13243	2.23552	0.0139204	0.0855812
A_84_P130156	AT5G56310	ref|Arabidopsis thaliana pentatricopeptide repeat-containing protein (AT5G56310) mRNA, complete cds [NM_125014]	440.842	481.426	504.785	393.203	419.931	464.611	475.684	425.915	2.67732	2.62932	0.149896	0.267735
A_84_P15694	GAE5	ref|Arabidopsis thaliana UDP-D-glucuronate 4-epimerase 5 (GAE5) mRNA, complete cds [NM_117295]	202.801	216.512	225.03	202.334	203.538	204.967	214.781	203.613	2.332	2.30881	0.161893	0.282766
A_84_P10811	PBP1	ref|Arabidopsis thaliana PYK10-binding protein 1 (PBP1) mRNA, complete cds [NM_001035633]	1731.59	2096.17	2015.65	1605.82	1818.26	1729.34	1947.8	1717.8	3.28954	3.23497	0.143364	0.259479
A_84_P16588	AT3G60770	ref|Arabidopsis thaliana 40S ribosomal protein S13-1 (AT3G60770) mRNA, complete cds [NM_115941]	56781.5	60308.3	59636.4	47508	52562.5	52243.3	58908.8	50771.2	4.77018	4.70562	0.0142273	0.0855812
A_84_P278640	AT1G11380	ref|Arabidopsis thaliana PLAC8 family protein (AT1G11380) mRNA, complete cds [NM_101011]	423.84	426.509	424.88	444.314	436.6	439.462	425.076	440.125	2.62847	2.64358	0.0032083	0.0509012
A_84_P830035	AT3G20350	ref|Arabidopsis thaliana uncharacterized protein (AT3G20350) mRNA, complete cds [NM_112926]	17.8578	17.0086	13.5778	12.5839	8.46059	11.0442	16.1481	10.6962	1.20812	1.02923	0.0373843	0.103558
A_84_P18160	TC382286	Unknown	4.36498	10.1227	6.35136	2.78886	3.2432	3.13745	6.94635	3.0565	0.841756	0.485225	0.0832939	0.178597
A_84_P15762	AT4G31910	ref|Arabidopsis thaliana HXXXD-type acyl-transferase-like protein (AT4G31910) mRNA, complete cds [NM_119342]	156.83	150.48	169.417	195.619	178.998	169.694	158.909	181.437	2.20115	2.25873	0.0747425	0.165639
A_84_P831269	AT1G24300	ref|Arabidopsis thaliana GYF domain-containing protein (AT1G24300) mRNA, complete cds [NM_001198154]	96.9589	100.323	67.4725	96.4217	134.093	138.289	88.2516	122.935	1.94572	2.08967	0.109623	0.215799
A_84_P12045	AT1G06650	ref|Arabidopsis thaliana 1-aminocyclopropane-1-carboxylate oxidase-4 (AT1G06650) mRNA, complete cds [NM_179271]	944.166	974.446	956.526	1082.23	1103.46	1012.95	958.38	1066.21	2.98154	3.02784	0.0198331	0.0855812
A_84_P789840	AT4G14950	gb|BX837914 Arabidopsis thaliana Hormone Treated Callus Col-0 Arabidopsis thaliana cDNA clone GSLTPGH1ZG01 5PRIM, mRNA sequence [BX837914]	4.41252	4.53179	3.69532	3.42622	8.48854	5.0897	4.21321	5.66815	0.624613	0.753441	0.390535	0.528618
A_84_P791467	EG456373	gb|AYAZK80TR pooled cDNA populations Arabidopsis thaliana cDNA, mRNA sequence [EG456373]	4.373	4.36772	3.65009	2.79963	3.33279	3.20185	4.13027	3.11142	0.615978	0.492959	0.024264	0.0881454
A_84_P740096	TC398054	Unknown	28.7154	26.0945	31.1048	23.6416	30.7607	28.3838	28.6382	27.5954	1.45695	1.44084	0.702868	0.798981
A_84_P14069	AT5G55350	ref|Arabidopsis thaliana putative long-chain-alcohol O-fatty-acyltransferase 4 (AT5G55350) mRNA, complete cds [NM_124917]	4.37643	4.36616	3.66542	2.80355	3.33129	3.21056	4.136	3.11513	0.616581	0.493477	0.0229583	0.0868286
(+)E1A_r60_a135	E1A_r60_a135		1884.35	1999.75	1994.79	645.806	745.291	816.588	1959.63	735.895	3.29217	2.86682	3.94162e-05	0.010708
A_84_P17764	AT5G23650	ref|Arabidopsis thaliana Homeodomain-like transcriptional regulator (AT5G23650) mRNA, complete cds [NM_122270]	4.38106	4.36709	3.6817	2.80781	3.33138	3.2206	4.14328	3.11993	0.617345	0.494145	0.0217942	0.0860795
A_84_P758251	AT2G07820	ref|Arabidopsis thaliana uncharacterized protein (AT2G07820) mRNA, complete cds [NM_001124815]	7.09627	9.39307	9.96016	4.95826	7.32948	5.2162	8.8165	5.83464	0.945296	0.766014	0.0610144	0.144633
A_84_P17370	AT3G05560	ref|Arabidopsis thaliana 60S ribosomal protein L22-2 (AT3G05560) mRNA, complete cds [NM_001084643]	58738.5	62266.2	65999.5	49495.2	50147	51129.6	62334.7	50257.3	4.79473	4.7012	0.00493226	0.0598025
A_84_P536087	PPD1	ref|Arabidopsis thaliana protein TIFY 4A (PPD1) mRNA, complete cds [NM_202819]	445.095	450.736	466.12	476.503	469.12	508.927	453.984	484.85	2.65704	2.68561	0.0880814	0.185559
A_84_P755532	A_84_P755532	Unknown	4.39475	4.3779	3.72019	2.81771	3.33755	3.24677	4.16428	3.13401	0.61954	0.4961	0.0197514	0.0855812
A_84_P793980	IRX14	gb|AV809134 RAFL9 Arabidopsis thaliana cDNA clone RAFL09-58-E03 3', mRNA sequence [AV809134]	4.72591	4.60246	5.68356	14.243	11.8843	11.0754	5.00398	12.4009	0.699315	1.09345	0.00184786	0.0420163
A_84_P151898	AT1G59359	ref|Arabidopsis thaliana 40S ribosomal protein S2-2 (AT1G59359) mRNA, complete cds [NM_104640]	82441.4	94034.9	102382	85391.5	87265.3	91756.4	92952.9	88137.7	4.96826	4.94516	0.472862	0.607253
A_84_P16253	BOR4	ref|Arabidopsis thaliana boron transporter 4 (BOR4) mRNA, complete cds [NM_101415]	4.41136	4.39387	3.75298	2.8277	3.34741	3.27072	4.18607	3.14861	0.621807	0.498119	0.0185264	0.0855812
A_84_P861859	NIP2	ref|Arabidopsis thaliana NEP1-interacting protein 2 (NIP2) mRNA, complete cds [NM_001202615]	53.3538	78.5878	69.9976	53.646	75.7408	68.6587	67.3131	66.0152	1.8281	1.81964	0.901668	0.93678
A_84_P16189	AT1G73660	ref|Arabidopsis thaliana protein kinase-like protein (AT1G73660) mRNA, complete cds [NM_106025]	846.885	773.065	853.378	998.539	849.863	938.927	824.443	929.11	2.91616	2.96807	0.105894	0.210765
A_84_P850962	AT2G20210	ref|Arabidopsis thaliana leucine-rich repeats-ribonuclease inhibitor domain-containing protein (AT2G20210) mRNA, complete cds [NM_127580]	28.0939	30.992	37.0737	30.4761	32.2563	30.6534	32.0532	31.1286	1.50587	1.49316	0.749767	0.833919
A_84_P17589	AT4G13010	ref|Arabidopsis thaliana putative quinone-oxidoreductase-like protein (AT4G13010) mRNA, complete cds [NM_117370]	1771.86	1852.71	1891.14	1681.49	1776.78	1667.88	1838.57	1708.72	3.26448	3.23267	0.0572555	0.138539
A_84_P787935	PIL1	ref|Arabidopsis thaliana transcription factor PIL1 (PIL1) mRNA, complete cds [NM_130265]	17.2724	10.2032	9.59568	9.78586	19.2618	15.1195	12.3571	14.7224	1.09192	1.16798	0.556083	0.679817
A_84_P862021	TA34305_3702	Unknown	443.503	468.944	458.212	558.447	605.807	635.563	456.886	599.939	2.65981	2.77811	0.0037595	0.0540894
A_84_P133275	AT4G15140	ref|Arabidopsis thaliana uncharacterized protein (AT4G15140) mRNA, complete cds [NM_117603]	1338.01	1562.16	1731.17	1296.73	1621.95	1612.21	1543.78	1510.3	3.18859	3.17906	0.84068	0.897175
A_84_P23144	AT3G45700	ref|Arabidopsis thaliana major facilitator protein (AT3G45700) mRNA, complete cds [NM_114439]	4.4845	4.47	3.85726	2.86566	3.396	3.35256	4.27059	3.20474	0.630487	0.505793	0.0163676	0.0855812
A_84_P846509	SPL10	ref|Arabidopsis thaliana squamosa promoter-binding-like protein 10 (SPL10) mRNA, complete cds [NM_202192]	66.3423	86.2613	77.4828	99.3898	112.028	119.178	76.6954	110.199	1.88477	2.04218	0.0148205	0.0855812
A_84_P756286	A_84_P756286	Unknown	4.62631	4.62157	4.68302	5.05282	6.86475	3.35894	4.64363	5.09217	0.666858	0.706903	0.680647	0.781824
A_84_P821494	AT4G00270	ref|Arabidopsis thaliana DNA-binding storekeeper protein-related transcriptional regulator (AT4G00270) mRNA, complete cds [NM_116248]	1084.12	1175	1152.78	1209.62	1314.11	1344.95	1137.3	1289.56	3.05588	3.11044	0.0365075	0.102468
A_84_P10206	ZFP3	ref|Arabidopsis thaliana zinc finger protein 3 (ZFP3) mRNA, complete cds [NM_122425]	7.39415	4.72168	4.0389	7.64972	10.2366	7.58706	5.38491	8.49112	0.731178	0.928965	0.0821431	0.176802
A_84_P20402	CRK38	ref|Arabidopsis thaliana cysteine-rich receptor-like protein kinase 38 (CRK38) mRNA, complete cds [NM_116689]	4.55375	4.5416	5.64394	2.89869	3.44205	3.37973	4.9131	3.24016	0.691356	0.510566	0.014336	0.0855812
A_84_P838558	TC381629	tc|Rep: F16N3.16 - Arabidopsis thaliana (Mouse-ear cress), complete [TC381629]	6.89571	6.66151	9.50528	11.9512	10.7407	11.2483	7.6875	11.3134	0.885785	1.05359	0.0206068	0.0855812
A_84_P799751	AT1G48970	gb|BX835945 Arabidopsis thaliana Hormone Treated Callus Col-0 Arabidopsis thaliana cDNA clone GSLTPGH21ZA02 3PRIM, mRNA sequence [BX835945]	4.58577	4.57603	3.96345	2.91345	3.46435	3.43991	4.37508	3.27257	0.640986	0.514889	0.0156696	0.0855812
A_84_P109502	AT5G05210	ref|Arabidopsis thaliana Surfeit locus protein 6 (AT5G05210) mRNA, complete cds [NM_001085062]	6132.28	5934.01	5808.44	5654.7	5176.75	5157.97	5958.25	5329.81	3.77512	3.72671	0.0287128	0.0932807
A_84_P765304	AT4G03945	ref|Arabidopsis thaliana plant invertase/pectin methylesterase inhibitor domain-containing protein (AT4G03945) mRNA, complete cds [NM_001125456]	4.62094	4.61067	3.99436	2.92944	3.48629	3.46544	4.40866	3.29373	0.644306	0.517688	0.0155937	0.0855812
A_84_P530104	AT5G52740	ref|Arabidopsis thaliana copper transport family protein (AT5G52740) mRNA, complete cds [NM_124652]	5.76172	4.62928	5.18225	2.91109	3.49795	3.45301	5.19108	3.28735	0.715258	0.516846	0.00726165	0.0710548
A_84_P181354	AT5G42360	ref|Arabidopsis thaliana F-box/kelch-repeat protein (AT5G42360) mRNA, complete cds [NM_123601]	492.011	535.262	564.816	509.646	634.836	656.264	530.696	600.248	2.72485	2.77833	0.239487	0.372168
A_84_P21464	VHA-C3	ref|Arabidopsis thaliana V-type H+-transporting ATPase 16kDa proteolipid subunit (VHA-C3) mRNA, complete cds [NM_120052]	14752.7	15418.8	15719.7	14764.4	14778.2	15194	15297.1	14912.2	4.18461	4.17354	0.293545	0.430867
A_84_P563750	AT5G45530	ref|Arabidopsis thaliana uncharacterized protein (AT5G45530) mRNA, complete cds [NM_123921]	42.9772	46.0839	58.4258	41.1484	38.8493	32.3858	49.1623	37.4612	1.69163	1.57358	0.0960568	0.197056
A_84_P79315	AT5G54760	ref|Arabidopsis thaliana Translation initiation factor SUI1 family protein (AT5G54760) mRNA, complete cds [NM_001203611]	13867.1	14740.4	15212.3	16783.3	16770.7	17277	14606.6	16943.7	4.16455	4.22901	0.00546211	0.0623702
A_84_P824347	TA39845_3702	Unknown	10.6257	21.2428	18.5352	16.3795	20.2062	23.0231	16.8012	19.8696	1.22534	1.29819	0.456013	0.591544
A_84_P795866	AT2G32310	gb|4518500 CERES-149 Arabidopsis thaliana cDNA clone 1024588 5', mRNA sequence [DR343282]	4.75849	4.74617	4.1014	2.98954	3.57124	3.55302	4.53535	3.37127	0.656611	0.527793	0.0157683	0.0855812
A_84_P589473	AT5G04910	ref|Arabidopsis thaliana uncharacterized protein (AT5G04910) mRNA, complete cds [NM_120573]	968.132	1006.52	987.553	893.491	917.331	888.191	987.4	899.671	2.99449	2.95408	0.00353307	0.0526393
A_84_P839088	AT5G26700	ref|Arabidopsis thaliana putative germin-like protein subfamily 2 member 5 (AT5G26700) mRNA, complete cds [NM_180544]	4.8002	12.4096	4.12929	3.00692	4.74687	3.57504	7.11303	3.77628	0.852054	0.577064	0.284796	0.421854
A_84_P12724	AT3G24480	ref|Arabidopsis thaliana leucine-rich repeat extensin-like protein 4 (AT3G24480) mRNA, complete cds [NM_113355]	13.9442	12.3902	9.85557	18.1645	20.1636	16.7567	12.0633	18.3616	1.08147	1.26391	0.0152444	0.0855812
A_84_P527310	EIN2	ref|Arabidopsis thaliana ethylene-insensitive protein 2 (EIN2) mRNA, complete cds [NM_120406]	870.78	907.76	937.381	875.851	975.704	1103.68	905.307	985.077	2.9568	2.99347	0.310104	0.448342
A_84_P10989	ATK1	ref|Arabidopsis thaliana kinesin 1 (ATK1) mRNA, complete cds [NM_118246]	1302.27	1319.64	1492.07	1546.53	1695.11	1727.12	1371.32	1656.25	3.13714	3.21913	0.0257208	0.0896152
A_84_P609175	AT5G48860	ref|Arabidopsis thaliana uncharacterized protein (AT5G48860) mRNA, complete cds [NM_124263]	4.88001	4.86547	4.18028	3.03866	3.64231	3.6136	4.64192	3.43153	0.666698	0.535487	0.0162426	0.0855812
A_84_P788067	AT1G54850	ref|Arabidopsis thaliana alpha-crystallin domain of heat shock protein-containing protein (AT1G54850) mRNA, complete cds [NM_104358]	880.254	922.744	996.952	696.882	687.826	719.011	933.316	701.24	2.97003	2.84587	0.00278082	0.0480986
A_84_P11888	AT4G03030	ref|Arabidopsis thaliana F-box/kelch-repeat protein OR23 (AT4G03030) mRNA, complete cds [NM_116537]	912.563	1038.6	1094.56	1169.08	1403.63	1311.54	1015.24	1294.75	3.00657	3.11219	0.0323863	0.0977042
A_84_P197704	AT5G28190	ref|Arabidopsis thaliana uncharacterized protein (AT5G28190) mRNA, complete cds [NM_122702]	4.93917	5.78598	4.20986	3.06065	3.65163	3.63314	4.97833	3.44847	0.697084	0.537627	0.0365526	0.102536
A_84_P17661	AT4G33760	ref|Arabidopsis thaliana aspartyl-tRNA synthetase (AT4G33760) mRNA, complete cds [NM_119534]	4652.18	4843.21	4063.66	5572.51	5782.44	6005.53	4519.68	5786.83	3.65511	3.76244	0.00886019	0.0775525
A_84_P819372	AT5G35210	ref|Arabidopsis thaliana DNA binding and zinc-finger domain-containing protein (AT5G35210) mRNA, complete cds [NM_122912]	420.923	400.096	421.832	489.867	465.117	516.259	414.284	490.415	2.6173	2.69056	0.0096846	0.080852
A_84_P17403	AT3G18140	ref|Arabidopsis thaliana transducin/WD40 domain-containing protein (AT3G18140) mRNA, complete cds [NM_001035643]	5972.56	6204.55	5815.72	5694.29	7273.7	7227.89	5997.61	6731.96	3.77798	3.82814	0.238973	0.37163
A_84_P859387	CO048674	tc|Rep: DNA-directed RNA polymerase - Escallonia sp. Oxelman 2340, partial (4%) [TC399381]	95.1584	113.158	115.664	123.026	111.965	106.939	107.994	113.977	2.0334	2.05682	0.497003	0.629039
A_84_P12667	AT1G26540	ref|Arabidopsis thaliana agenet domain-containing protein (AT1G26540) mRNA, complete cds [NM_102416]	507.639	449.891	437.784	404.003	378.395	376.276	465.104	386.225	2.66755	2.58684	0.0277277	0.091945
A_84_P600245	AT5G26100	ref|Arabidopsis thaliana uncharacterized protein (AT5G26100) mRNA, complete cds [NM_122511]	5.02815	5.01028	4.24291	3.08708	3.71614	3.64355	4.76045	3.48226	0.677648	0.541861	0.017287	0.0855812
A_84_P23895	RR13	ref|Arabidopsis thaliana putative two-component response regulator ARR13 (RR13) mRNA, complete cds [NM_128265]	5.03789	5.02027	4.24398	3.08859	3.71922	3.64047	4.76738	3.48276	0.678279	0.541924	0.0173751	0.0855812
A_84_P59470	AGP24	ref|Arabidopsis thaliana arabinogalactan protein 24 (AGP24) mRNA, complete cds [NM_123438]	65.7654	71.0978	81.2752	76.9869	68.7862	70.2703	72.7128	72.0145	1.86161	1.85742	0.899699	0.935391
A_84_P23251	CPK4	ref|Arabidopsis thaliana calcium-dependent protein kinase 4 (CPK4) mRNA, complete cds [NM_117025]	1714.12	1738.96	1755.54	1699.97	1869.49	1937.21	1736.21	1835.56	3.2396	3.26377	0.237427	0.369783
A_84_P753614	AT1G74458	ref|Arabidopsis thaliana uncharacterized protein (AT1G74458) mRNA, complete cds [NM_001084352]	9.1243	18.4987	23.3272	13.7661	11.0131	11.7383	16.9834	12.1725	1.23002	1.08538	0.320909	0.459393
A_84_P792066	AT3G23160	ref|Arabidopsis thaliana uncharacterized protein (AT3G23160) mRNA, complete cds [NM_113217]	502.963	541.278	598.947	681.134	741.668	809.725	547.73	744.175	2.73857	2.87168	0.0133797	0.0855812
A_84_P811451	TA29035_3702	Unknown	7.25358	6.0468	7.20871	5.57029	4.92727	3.54478	6.83637	4.68078	0.834825	0.670318	0.0395777	0.107593
A_84_P11596	POLD2	ref|Arabidopsis thaliana DNA polymerase delta subunit 2 (POLD2) mRNA, complete cds [NM_129775]	872.766	966.308	998.442	814.994	928.562	932.284	945.839	891.946	2.97582	2.95034	0.373766	0.512936
A_84_P814018	AT4G33150	ref|Arabidopsis thaliana lysine-ketoglutarate reductase/saccharopine dehydrogenase bifunctional enzyme (AT4G33150) mRNA, complete cds [NM_179155]	5.16899	10.3468	9.37258	5.24491	9.44853	10.8767	8.29614	8.52337	0.918876	0.930612	0.926677	0.952866
A_84_P815240	AT4G19200	ref|Arabidopsis thaliana proline-rich family protein (AT4G19200) mRNA, complete cds [NM_118040]	74.3712	99.0592	92.0296	81.3798	109.033	101.769	88.4866	97.394	1.94688	1.98853	0.465955	0.600964
A_84_P247795	MEE21	ref|Arabidopsis thaliana PIN domain-containing MEE21 protein (MEE21) mRNA, complete cds [NM_129010]	517.033	483.508	497.099	387.011	370.272	391.329	499.213	382.871	2.69829	2.58305	0.000567335	0.0288255
A_84_P21261	AT3G47540	ref|Arabidopsis thaliana putative chitinase (AT3G47540) mRNA, complete cds [NM_114622]	169.381	196.417	175.575	139.68	176.388	157.606	180.458	157.891	2.25638	2.19836	0.167113	0.289119
A_84_P817397	TA33091_3702	Unknown	675.838	738.97	796.26	767.904	840.124	832.077	737.023	813.368	2.86748	2.91029	0.140459	0.255807
A_84_P849553	A_84_P849553	Unknown	7.01513	14.4043	9.74962	10.7121	14.5231	11.8351	10.3897	12.3568	1.0166	1.09191	0.464533	0.599516
A_84_P784694	AT3G28430	ref|Arabidopsis thaliana uncharacterized protein (AT3G28430) mRNA, complete cds [NM_113763]	283.438	320.307	298.364	288.575	305.603	293.048	300.703	295.742	2.47814	2.47091	0.697186	0.794398
A_84_P543058	AT3G43950	ref|Arabidopsis thaliana protein kinase family protein (AT3G43950) mRNA, complete cds [NM_114263]	4.90249	4.94636	4.06554	2.96584	3.59463	3.3939	4.63813	3.31812	0.666343	0.520893	0.0180364	0.0855812
A_84_P15903	NAC094	ref|Arabidopsis thaliana NAC domain containing protein 94 (NAC094) mRNA, complete cds [NM_123345]	4.86696	4.91994	4.06338	2.94391	3.56969	4.20307	4.61676	3.57222	0.664337	0.552938	0.0842951	0.180019
A_84_P21817	AT1G03150	ref|Arabidopsis thaliana peptide alpha-N-acetyltransferase (AT1G03150) mRNA, complete cds [NM_100197]	1600.09	1708.58	1804.65	1833.7	2012.79	2045.31	1704.44	1963.93	3.23158	3.29313	0.0426242	0.113041
A_84_P868161	AT1G14200	ref|Arabidopsis thaliana RING/U-box domain-containing protein (AT1G14200) mRNA, complete cds [NM_101286]	397.485	416.39	488.508	389.748	394.34	470.413	434.128	418.167	2.63762	2.62135	0.696958	0.79426
A_84_P760268	TA42292_3702	Unknown	48.2056	40.9336	43.8245	28.0337	46.5579	40.2743	44.3212	38.2886	1.64661	1.58307	0.359623	0.498672
A_84_P765164	AT4G17085	ref|Arabidopsis thaliana Putative membrane lipoprotein (AT4G17085) mRNA, complete cds [NM_001084932]	6488.98	7435.77	7384.71	6333.66	8914.79	9474	7103.15	8240.82	3.85145	3.91597	0.325027	0.463924
A_84_P11188	MRN1	ref|Arabidopsis thaliana marneral synthase (MRN1) mRNA, complete cds [NM_123624]	9.99493	4.39865	3.59627	2.67855	3.35327	3.18032	5.99662	3.07071	0.777907	0.48724	0.221565	0.351729
A_84_P752319	A_84_P752319	Unknown	32852.1	47247.1	54564.4	44253.6	51229.7	50476.2	44887.9	48653.1	4.65213	4.68711	0.606714	0.721977
A_84_P848586	AT1G04680	ref|Arabidopsis thaliana putative pectate lyase 1 (AT1G04680) mRNA, complete cds [NM_100348]	258.514	281.769	258.01	240.281	313.456	268.858	266.097	274.198	2.42504	2.43806	0.73909	0.825941
A_84_P532688	AT5G20310	ref|Arabidopsis thaliana N-terminal domain of eukaryotic serinethreonine kinases-containing protein (AT5G20310) mRNA, complete cds [NM_122038]	4.47941	4.38193	3.60834	5.08345	3.34198	3.18158	4.15656	3.86901	0.618734	0.587599	0.689216	0.788324
A_84_P281020	BX831997	gb|Arabidopsis thaliana Full-length cDNA Complete sequence from clone GSLTPGH45ZB01 of Hormone Treated Callus of strain col-0 of Arabidopsis thaliana (thale cress) [BX831997]	78.4775	68.5161	70.8655	41.3977	41.5568	32.3929	72.6197	38.4491	1.86105	1.58489	0.00131918	0.0375961
A_84_P22497	BGLU32	ref|Arabidopsis thaliana beta glucosidase 32 (BGLU32) mRNA, complete cds [NM_122363]	4.36113	4.37322	3.61802	2.78716	3.33603	3.18434	4.11746	3.10251	0.614629	0.491713	0.027297	0.091491
A_84_P22965	AT2G44400	ref|Arabidopsis thaliana cysteine/histidine-rich C1 domain-containing protein (AT2G44400) mRNA, complete cds [NM_130003]	11.6251	5.89047	9.17871	2.67802	3.29662	3.10347	8.89808	3.02603	0.949296	0.480874	0.024599	0.0885062
A_84_P541510	AT5G10890	ref|Arabidopsis thaliana myosin heavy chain-like protein (AT5G10890) mRNA, complete cds [NM_121127]	252.036	247.826	277.65	284.992	279.986	280.744	259.171	281.908	2.41359	2.45011	0.07384	0.164222
A_84_P23457	A_84_P23457	Unknown	9.51006	4.87065	6.32333	2.70386	3.31532	3.14131	6.90135	3.0535	0.838934	0.484798	0.0496154	0.125672
A_84_P796323	AT4G15820	gb|Arabidopsis thaliana clone 39757 mRNA, complete sequence [AY087936]	1767.73	1917.86	2037.52	1576.45	1815.5	1779.79	1907.7	1723.91	3.28051	3.23652	0.163597	0.284916
A_84_P830486	CVL1	ref|Arabidopsis thaliana protein CVP2 like 1 (CVL1) mRNA, complete cds [NM_001202725]	49.6018	45.1797	43.3405	39.5797	47.921	53.5787	46.0407	47.0264	1.66314	1.67234	0.836266	0.894218
A_84_P854985	AT4G13840	ref|Arabidopsis thaliana HXXXD-type acyl-transferase-like protein (AT4G13840) mRNA, complete cds [NM_117458]	25.6067	31.1531	32.3746	22.8539	37.1337	27.4606	29.7115	29.1494	1.47292	1.46463	0.910475	0.942504
A_84_P867036	LAP3	ref|Arabidopsis thaliana strictosidine synthase family protein (LAP3) mRNA, complete cds [NM_115815]	239.174	262.544	233.734	164.076	181.725	204.403	245.151	183.401	2.38943	2.2634	0.0134994	0.0855812
A_84_P15912	AT5G42180	ref|Arabidopsis thaliana peroxidase 64 (AT5G42180) mRNA, complete cds [NM_123583]	4.37329	4.35852	3.67201	2.80268	3.32441	3.21211	4.13461	3.11307	0.616434	0.493188	0.0219162	0.0861502
A_84_P184494	TIC110	ref|Arabidopsis thaliana translocon at the inner envelope membrane of chloroplasts 110 (TIC110) mRNA, complete cds [NM_100568]	22018.2	22887.5	23455.9	23851.8	24837.6	26646.2	22787.2	25111.8	4.35769	4.39988	0.0646714	0.150303
A_84_P13407	SOT17	ref|Arabidopsis thaliana sulfotransferase 17 (SOT17) mRNA, complete cds [NM_101717]	357.331	404.351	373.597	231.468	247.155	221.405	378.426	233.343	2.57798	2.36799	0.000760603	0.0314723
A_84_P14822	MYB69	ref|Arabidopsis thaliana myb domain protein 69 (MYB69) mRNA, complete cds [NM_119499]	4.38201	4.36411	3.69916	2.80953	3.32734	3.23	4.14843	3.12229	0.617883	0.494473	0.020319	0.0855812
A_84_P824730	AT3G54440	ref|Arabidopsis thaliana beta-galactosidase (AT3G54440) mRNA, complete cds [NM_148873]	2446.52	2573.07	2561.26	2208.6	2780.95	2767.72	2526.95	2585.75	3.4026	3.41259	0.775674	0.852529
[truncated: 42,461 more rows]
