# Supplementary material for: OLIGOCELLULA1/HIGH EXPRESSION OF OSMOTICALLY RESPONSIVE GENES15 Promotes Cell Proliferation With HISTONE DEACETYLASE9 and POWERDRESS During Leaf Development in Arabidopsis thaliana
Source: Front Plant Sci. 2018 May 3;9:580. doi: 10.3389/fpls.2018.00580 (PMC5943563; doi:10.3389/fpls.2018.00580)
Supplement: Supplementary file 3 [file Table_3.XLSX]

## Sheet: Sheet1
Supplementary Table S3. Downregulated genes in hos15-2.
Genes donwregulated in hos15-2 more than 2-fold are shown (FDR < 0.05)
ProbeName	Locus Identifier	Description	wt average	hos15 average	hos15/wt
A_84_P850541	AT4G02520	glutathione S-transferase PM24 (GSTF2) mRNA, complete cds [NM_116486]	43.8107	21.8767	0.499345
A_84_P790901	AT1G51055	FBD-like domain family protein (AT1G51055) mRNA, complete cds [NM_148575]	139.375	69.572	0.499173
A_84_P735102	AT5G15580	uncharacterized protein (AT5G15581) mRNA, complete cds [NM_001125757]	10.6376	5.30758	0.498946
A_84_P753771	AT1G61575	uncharacterized protein (AT1G61575) mRNA, complete cds [NM_001084286]	66.931	33.3356	0.498058
A_84_P15207	AT1G14120	2-oxoglutarate (2OG) and Fe(II)-dependent oxygenase-like protein (AT1G14120) mRNA, complete cds [NM_101277]	63.8682	31.6577	0.495672
A_84_P13844	AT4G25980	peroxidase 43 (AT4G25980) mRNA, complete cds [NM_118731]	42.1417	20.8659	0.495137
A_84_P17209	AT1G31690	putative copper amine oxidase (AT1G31690) mRNA, complete cds [NM_102904]	2567.86	1254.85	0.488674
A_84_P10170	AT5G10140	MADS-box protein FLOWERING LOCUS C (FLC) mRNA, complete cds [NM_121052]	413.628	201.89	0.488097
A_84_P810776	AT2G05540	glycine-rich protein	13.535	6.60545	0.488028
A_84_P827514	AT1G79910	Regulator of Vps4 activity in the MVB pathway protein (AT1G79910) mRNA, complete cds [NM_106640]	18.6682	9.06033	0.485335
A_84_P18366	AT3G20470	glycine-rich protein 5 (GRP5) mRNA, complete cds [NM_112938]	41.0149	19.759	0.481752
A_84_P853664	AT2G06050	12-oxophytodienoate reductase 3 (OPR3) mRNA, complete cds [NM_001084415]	252.699	121.555	0.481027
A_84_P811769	AT1G54040	epithiospecifier protein (ESP) mRNA, complete cds [NM_180632]	107.894	51.4774	0.477113
A_84_P277250	AT5G67320	WD-40 repeat family protein (HOS15) mRNA, complete cds [NM_126132]	3569.05	1687.02	0.472679
A_84_P21375	AT4G13580	disease resistance-responsive, dirigent domain-containing protein (AT4G13580) mRNA, complete cds [NM_117432]	7.61969	3.53509	0.463942
A_84_P15904	AT1G72140	putative peptide/nitrate transporter (AT1G72140) mRNA, complete cds [NM_105872]	312.663	144.612	0.462518
A_84_P13477	AT2G03850	late embryogenesis abundant domain-containing protein (AT2G03850) mRNA, complete cds [NM_126431]	15.7643	7.25242	0.460052
A_84_P11780	AT3G28500	60S acidic ribosomal protein P2-3 (AT3G28500) mRNA, complete cds [NM_113770]	370.826	169.835	0.457991
A_84_P265500	AT1G51670	uncharacterized protein (AT1G51670) mRNA, complete cds [NM_104045]	53.8938	24.6722	0.457793
A_84_P759855	AT3G20100	cytochrome P450, family 705, subfamily A, polypeptide 19 (CYP705A19) mRNA, complete cds [NM_112901]	8.52355	3.82901	0.449228
A_84_P532253	AT2G29170	Rossmann-fold NAD(P)-binding domain-containing protein (AT2G29170) mRNA, complete cds [NM_128473]	65.6822	29.3991	0.447596
A_84_P763091	AT4G08870	putative arginase (AT4G08870) mRNA, complete cds [NM_001036522]	506.519	226.447	0.447064
A_84_P153835	AT2G21650	maternal effect embryo arrest 3 protein (MEE3) mRNA, complete cds [NM_127736]	10.7623	4.76208	0.442478
A_84_P839956	AT1G80865	uncharacterized protein (AT1G80865) mRNA, complete cds [NM_148671]	36.3465	15.9274	0.438211
A_84_P86809	AT1G65150	TRAF-like family protein (AT1G65150) mRNA, complete cds [NM_105188]	128.59	56.1811	0.4369
A_84_P151248	AT4G27570	UDP-glycosyltransferase-like protein (AT4G27570) mRNA, complete cds [NM_118892]	83.3312	36.1969	0.434374
A_84_P819884	AT4G38550	phospholipase like protein (PEARLI 4) (AT4G38550) mRNA, complete cds [NM_120016]	66.6964	28.6872	0.430115
A_84_P14945	AT5G35740	carbohydrate-binding X8 domain-containing protein (AT5G35740) mRNA, complete cds [NM_122965]	2134.44	911.858	0.427211
A_84_P517367	AT3G45130	lanosterol synthase 1 (LAS1) mRNA, complete cds [NM_114382]	8.76048	3.74131	0.427067
A_84_P523260	AT1G63960	copper transport protein (AT1G63960) mRNA, complete cds [NM_105069]	16.3435	6.92842	0.423926
A_84_P17137	AT1G71330	putative non-intrinsic ABC protein 5 (NAP5) mRNA, complete cds [NM_105802]	33.8601	14.2427	0.420633
A_84_P831705	AT3G18900	uncharacterized protein (AT3G18900) mRNA, complete cds [NM_112776]	140.943	59.0636	0.419061
A_84_P12696	AT1G26790	Dof-type zinc finger domain-containing protein (AT1G26790) mRNA, complete cds [NM_102442]	6.92097	2.89141	0.417775
A_84_P23561	AT5G63600	flavonol synthase 5 (FLS5) mRNA, complete cds [NM_125755]	6.0872	2.53546	0.416523
A_84_P17310	AT2G30820	2-oxoglutarate (2OG) and Fe(II)-dependent oxygenase-like protein (AT2G30830) mRNA, complete cds [NM_128636]	15.16	6.23375	0.411196
A_84_P566476	AT5G63720	protein kokopelli (KPL) mRNA, complete cds [NM_125767]	6.69782	2.74026	0.409127
A_84_P23480	AT5G42280	cysteine/histidine-rich C1 domain-containing protein (AT5G42280) mRNA, complete cds [NM_123593]	63.0625	25.6475	0.4067
A_84_P512340	AT5G45870	abscisic acid receptor PYL12 (PYL12) mRNA, complete cds [NM_123955]	7.73401	3.13483	0.40533
A_84_P610409	AT2G07710	tc|GB|AC004483.3|AAC26673.1 hypothetical protein [Arabidopsis thaliana] [NP456145]	7.17917	2.8972	0.403556
A_84_P180354	AT1G65985	uncharacterized protein (AT1G65985) mRNA, complete cds [NM_148629]	298.789	120.555	0.403478
A_84_P10951	AT4G05470	F-box family protein (FBL21) (AT4G05470) mRNA, complete cds [NM_116786]	22.2746	8.97359	0.402862
A_84_P22664	AT5G04390	C2H2-type zinc finger protein (AT5G04390) mRNA, complete cds [NM_120521]	6.68272	2.6846	0.401723
A_84_P66364	AT1G49310	uncharacterized protein (AT1G49310) mRNA, complete cds [NM_103821]	8.08192	3.2111	0.397319
A_84_P811143	AT3G46900	copper transporter 2 (COPT2) mRNA, complete cds [NM_114557]	5.99959	2.37202	0.395364
A_84_P18500	AT4G01700	class II chitinase-like protein (AT4G01700) mRNA, complete cds [NM_116400]	330.42	130.489	0.394919
A_84_P845388	AT3G03330	short-chain dehydrogenase/reductase (SDR) family protein	7.98282	3.14903	0.394476
A_84_P593522	AT2G16300	F-box-like protein (AT2G16300) mRNA, complete cds [NM_127186]	7.29944	2.82431	0.386921
A_84_P722186	AT1G72310	Arabidopsis thaliana Adult vegetative tissue Col-0 Arabidopsis thaliana cDNA clone GSLTLS64ZG08 3PRIM	9.14663	3.52147	0.385002
A_84_P12801	AT3G59340	uncharacterized protein (AT3G59340) mRNA, complete cds [NM_115796]	13.7014	5.24666	0.382929
A_84_P22265	AT3G61230	GATA type zinc finger transcription factor family protein (AT3G61230) mRNA, complete cds [NM_115987]	6.50594	2.48899	0.382573
A_84_P798041	AT2G46567	gb|AYBLP15TF pooled cDNA populations Arabidopsis thaliana cDNA, mRNA sequence [EG482077]	7.63643	2.85238	0.373522
A_84_P751750	AT1G24380	uncharacterized protein (AT1G24380) mRNA, complete cds [NM_102284]	11.3997	4.24653	0.372513
A_84_P11310	AT1G47840	hexokinase-like 1 protein (HXK3) mRNA, complete cds [NM_103682]	171.556	63.7017	0.371317
A_84_P761268	AT3G13405	MIR169A; miRNA	8.92985	3.29241	0.368697
A_84_P98986	AT1G72720	uncharacterized protein (AT1G72720) mRNA, complete cds [NM_105931]	49.7706	17.5289	0.352193
A_84_P274500	AT1G77880	putative F-box protein (AT1G77880) mRNA, complete cds [NM_106437]	32.3807	11.3977	0.35199
A_84_P550488	AT5G51680	hydroxyproline-rich glycoprotein family protein (AT5G51680) mRNA, complete cds [NM_124547]	7.20481	2.52517	0.350484
A_84_P610276	AT1G34315	uncharacterized protein (AT1G34315) mRNA, complete cds [NM_148507]	9.49973	3.21422	0.338349
A_84_P831354	AT4G17470	palmitoyl-protein thioesterase (AT4G17470) mRNA, complete cds [NM_001203824]	774.928	258.599	0.333707
A_84_P10199	AT1G23410	40S ribosomal protein S27a-1 (AT1G23410) mRNA, complete cds [NM_102190]	2918.41	968.907	0.331999
A_84_P612389	AT3G24240	receptor-like protein kinase 2 (AT3G24240) mRNA, complete cds [NM_113329]	8.23497	2.69544	0.327317
A_84_P23158	AT3G48940	Remorin-like protein (AT3G48940) mRNA, complete cds [NM_114753]	7.96347	2.58853	0.325051
A_84_P789285	AT3G30214	gb|Arabidopsis thaliana mRNA for hypothetical protein, partial cds, clone: RAFL14-14-B17 [AK227527]	229.312	74.4233	0.32455
A_84_P814660	AT5G39130	germin-like protein subfamily 1 member 16 (AT5G39130) mRNA, complete cds [NM_123275]	25.2167	8.09393	0.320974
A_84_P758497	AT2G02103	uncharacterized protein (AT2G02103) mRNA, complete cds [NM_001124783]	8.95903	2.84592	0.31766
A_84_P830348	AT3G02970	protein exordium like 6 (EXL6) mRNA, complete cds [NM_111167]	8.01731	2.51834	0.314112
A_84_P825901	AT3G26440	uncharacterized protein (AT3G26440) mRNA, complete cds [NM_001203052]	9.95191	3.10576	0.312077
A_84_P19729	AT5G51210	oleosin3 (OLEO3) mRNA, complete cds [NM_124500]	45.6224	14.0735	0.308478
A_84_P19512	AT4G24580	Rho GTPase activation protein (RhoGAP) with PH domain (REN1) mRNA, complete cds [NM_118591]	9.6065	2.93434	0.305453
A_84_P841439	AT4G09260	uncharacterized protein (AT4G09260) mRNA, complete cds [NM_116994]	57.5193	17.2189	0.299358
A_84_P12602	AT2G39310	jacalin-related lectin 22 (JAL22) mRNA, complete cds [NM_129488]	121.616	34.7199	0.285487
A_84_P16179	AT1G10980	lung seven transmembrane receptor-containing protein (AT1G10980) mRNA, complete cds [NM_100973]	34.1127	9.67225	0.283538
A_84_P848872	AT1G71190	Chromosome chr12 scaffold_38, whole genome shotgun sequence - Vitis vinifera (Grape), partial (88%) [TC403849]	9.22	2.59522	0.281477
A_84_P524124	AT1G52470	alpha/beta-hydrolase domain-containing protein (AT1G52470) mRNA, complete cds [NM_001124003]	12.7902	3.16614	0.247544
A_84_P501363	AT3G30160	uncharacterized protein (AT3G30160) mRNA, complete cds [NM_113915]	33.2219	8.22382	0.247542
A_84_P21720	AT1G35320	tc|CAB55689.1 - Arabidopsis thaliana (Mouse-ear cress), partial (82%) [TC384681]	101.169	24.6422	0.243574
A_84_P733222	AT2G46650	B5 #1 (cytochrome b5 family protein #1); heme binding / transition metal ion binding	15.0423	3.60976	0.239974
A_84_P604005	AT1G17285	uncharacterized protein (AT1G17285) mRNA, complete cds [NM_202120]	13.0995	2.89034	0.220645
A_84_P257500	AT4G21590	endonuclease 3 (ENDO3) mRNA, complete cds [NM_118279]	57.0449	10.3156	0.180834
