# Supplementary material for: OLIGOCELLULA1/HIGH EXPRESSION OF OSMOTICALLY RESPONSIVE GENES15 Promotes Cell Proliferation With HISTONE DEACETYLASE9 and POWERDRESS During Leaf Development in Arabidopsis thaliana
Source: Front Plant Sci. 2018 May 3;9:580. doi: 10.3389/fpls.2018.00580 (PMC5943563; doi:10.3389/fpls.2018.00580)
Supplement: Supplementary file 4 [file Table_4.XLSX]

## Sheet: Sheet1
Supplementary Table S4. Upregulated genes in hos15-2.
Genes upregulated in hos15-2 more than 2-fold are shown (FDR < 0.05)
ProbeName	Locus Identifier	Description	wt average	hos15 average	hos15/wt
A_84_P11480	AT1G53480	mto 1 responding down 1 protein (MRD1) mRNA, complete cds [NM_104226]	145.802	2590.91	17.7701
A_84_P12579	AT2G21910	cytochrome P450, family 96, subfamily A, polypeptide 5 (CYP96A5) mRNA, complete cds [NM_127760]	3.94631	50.1474	12.7074
A_84_P725341	AT1G53490	RING/U-box domain-containing protein (AT1G53490) mRNA, complete cds [NM_104227]	6.92868	74.657	10.7751
A_84_P18602	AT4G32500	putative potassium channel AKT5 (KT5) mRNA, complete cds [NM_119402]	4.21878	39.7052	9.41155
A_84_P21255	AT3G46260	protein kinase-like protein (AT3G46260) mRNA, complete cds [NM_114494]	4.23635	38.5592	9.10199
A_84_P20423	AT4G12090	Cornichon family protein (AT4G12090) mRNA, complete cds [NM_117279]	5.11203	42.172	8.24957
A_84_P842783	AT3G29634	tc|GB|AP000606.1|BAB01201.1 gene_id:MTO24.19~unknown protein [NP301354]	3.57284	27.0461	7.56991
A_84_P10821	AT3G21040	contains similarity to retroelement pol polyprotein~gene_id:MSA6.7 [NP301363]	30.2786	226.895	7.49356
A_84_P550912	AT2G45135	protein binding / zinc ion binding;contains InterPro domain Zinc finger, RING-type	5.0926	37.4435	7.35252
A_84_P523480	AT3G07730	similar to unknown protein [Arabidopsis thaliana] (TAIR:AT4G01170.1)	4.00921	28.1304	7.01644
A_84_P13908	AT4G15460	glycine-rich protein (AT4G15460) mRNA, complete cds [NM_117635]	5.13038	35.6503	6.94887
A_84_P853126	AT1G07000	exocyst complex component 7 (EXO70B2) mRNA, complete cds [NM_100573]	5.25111	36.0541	6.86601
A_84_P24060	AT3G21030	tc|GB|AP000604.1|BAB01445.1 gag-pol polyprotein-like [NP301362]	137.124	937.632	6.83784
A_84_P513790	AT3G31910	similar to Ulp1 protease family protein [Arabidopsis thaliana] (TAIR:AT5G45570.1)	3.45992	23.1739	6.6978
A_84_P82719	AT4G18900	transducin/WD40 domain-containing protein (AT4G18900) mRNA, complete cds [NM_118006]	10.6096	64.1099	6.04265
A_84_P561123	AT5G54450	similar to unknown protein [Arabidopsis thaliana] (TAIR:AT5G52940.1)	4.84353	28.916	5.97002
A_84_P20142	AT2G40680	T2E6.4 - Arabidopsis thaliana (Mouse-ear cress), partial (39%) [TC397812]	5.15109	27.5415	5.34674
A_84_P17641	AT4G29050	concanavalin A-like lectin kinase-like protein (AT4G29050) mRNA, complete cds [NM_119049]	4.707	22.9155	4.8684
A_84_P273720	AT5G60610	FBD-associated F-box protein (AT5G60610) mRNA, complete cds [NM_125454]	28.7702	126.607	4.40062
A_84_P13379	AT1G52830	auxin-responsive protein IAA6 (IAA6) mRNA, complete cds [NM_104161]	6.51107	27.843	4.27626
A_84_P511950	AT3G10510	putative F-box/kelch-repeat protein (AT3G10510) mRNA, complete cds [NM_111886]	6.76851	28.6788	4.23709
A_84_P144289	AT4G29770	similar to unknown protein [Arabidopsis thaliana] (TAIR:AT4G29760.1)	4.06683	17.157	4.21877
A_84_P192414	AT5G51790	transcription factor bHLH120 (AT5G51790) mRNA, complete cds [NM_124558]	4.92802	20.515	4.16292
A_84_P759374	AT3G50160	similar to unknown protein [Arabidopsis thaliana] (TAIR:AT3G50150.1)	3.5102	13.9229	3.96642
A_84_P538820	AT4G36280	histidine kinase-like ATPase domain-containing protein (AT4G36280) mRNA, complete cds [NM_119796]	8.879	34.8626	3.92641
A_84_P788172	AT2G33000	ubiquitin-associated (UBA)/TS-N domain-containing protein-like protein (AT2G33000) mRNA, complete cds [NM_128860]	7.19575	27.7401	3.85507
A_84_P22309	AT4G10640	protein IQ-domain 16 (IQD16) mRNA, complete cds [NM_117132]	18.1708	69.9814	3.8513
A_84_P22168	AT3G21010	gb|Arabidopsis thaliana mRNA for hypothetical protein, complete cds, clone: RAFL17-43-H14 [AK229539]	152.041	583.932	3.84062
A_84_P131786	AT5G56370	FBD-associated F-box protein (AT5G56370) mRNA, complete cds [NM_203213]	88.7554	337.549	3.80314
A_84_P12850	AT4G10200	TTF-type zinc finger protein with HAT dimerization domain (AT4G10200) mRNA, complete cds [NM_117088]	6.04543	22.2504	3.68054
A_84_P576925	AT4G22390	F-box protein (AT4G22390) mRNA, complete cds [NM_118365]	46.745	171.523	3.66933
A_84_P20555	AT5G05400	LRR and NB-ARC domain-containing disease resistance protein (AT5G05400) mRNA, complete cds [NM_120622]	7.76172	28.1756	3.63007
A_84_P765741	AT4G19452	glycosyl transferase family 1 protein - Arabidopsis thaliana, partial (92%) [TC360887]	6.06309	21.8122	3.59754
A_84_P21447	AT4G34380	transducin/WD40 domain-containing protein (AT4G34380) mRNA, complete cds [NM_119603]	12.4702	44.8482	3.59644
A_84_P23114	AT3G21020	gb|974822 CERES-148 Arabidopsis thaliana cDNA clone 101424 3', mRNA sequence [DR378837]	157.633	566.597	3.59442
A_84_P10219	AT5G35600	histone deacetylase7 (HDA7) mRNA, complete cds [NM_122951]	4.10623	14.7099	3.58233
A_84_P558738	AT1G74130	Rhomboid-related intramembrane serine protease-like protein (AT1G74130) mRNA, complete cds [NM_106073]	3.35598	11.896	3.54471
A_84_P763706	AT4G06617	tc|GB|AB006705.2|BAB09501.1 contains similarity to En/Spm-like transposon protein~gene_id:MTH12.16 [NP229676]	4.91114	16.6993	3.40029
A_84_P819035	AT1G33240	AT-GTL1 (Arabidopsis thaliana GT2-like 1); transcription factor	7.87273	26.6863	3.38971
A_84_P119612	AT4G31620	B3 domain-containing protein REM3 (AT4G31620) mRNA, complete cds [NM_119311]	11.1139	37.1325	3.34107
A_84_P290454	AT5G44670	similar to unknown protein [Arabidopsis thaliana] (TAIR:AT4G20170.1)	4.59445	14.8551	3.23326
A_84_P834863	AT1G75430	BEL1-like homeodomain 11 (BLH11) mRNA, complete cds [NM_106197]	6.18762	19.7828	3.19716
A_84_P14537	AT3G07260	SMAD/FHA domain-containing protein (AT3G07260) mRNA, complete cds [NM_111606]	9.48658	30.1321	3.17628
A_84_P13421	AT1G71770	Polyadenylate-binding protein 5 (PAB5) mRNA, complete cds [NM_105835]	12.4908	38.5644	3.08742
A_84_P128141	AT5G39890	similar to unknown protein [Arabidopsis thaliana] (TAIR:AT5G15120.1)	40.7033	124.13	3.04962
A_84_P852269	AT5G55700	BAM4/BMY6 (BETA-AMYLASE 4); beta-amylase	4.79224	14.386	3.00193
A_84_P13245	AT1G51220	WIP domain protein 5 (WIP5) mRNA, complete cds [NM_104000]	3.88062	11.6453	3.0009
A_84_P795925	AT2G15555	gb|6911918 CERES-AS12 Arabidopsis thaliana cDNA clone 1332148 5', mRNA sequence [DR183249]	3.83239	11.2547	2.93673
A_84_P15840	AT1G31290	protein ARGONAUTE 3 (AGO3) mRNA, complete cds [NM_102867]	13.2127	38.7092	2.92971
A_84_P12186	AT5G57480	AAA-type ATPase family protein (AT5G57480) mRNA, complete cds [NM_125129]	25.4571	74.4618	2.92499
A_84_P12713	AT3G19040	transcription initiation factor TFIID subunit 1-B (HAF2) mRNA, complete cds [NM_112790]	20.3845	58.6246	2.87594
A_84_P762938	AT4G22545	gb|Arabidopsis thaliana clone 29898 mRNA sequence [DQ108837]	8.41645	24.1572	2.87024
A_84_P22719	AT1G03620	ELMO/CED-12 family protein (AT1G03620) mRNA, complete cds [NM_100242]	4.11466	11.7843	2.86397
A_84_P804466	AT3G28560	BCS1 AAA-type ATPase (AT3G28560) mRNA, complete cds [NM_113776]	4.78988	13.6813	2.85629
A_84_P592843	AT3G29580	MATH domain-containing protein (AT3G29580) mRNA, complete cds [NM_113879]	3.53139	10.0234	2.83837
A_84_P63754	AT5G54585	unknown protein	51.637	146.487	2.83686
A_84_P827762	AT1G67030	zinc finger protein 6 (ZFP6) mRNA, complete cds [NM_105372]	4.01827	11.366	2.82857
A_84_P789479	AT5G22791	F-box family protein (AT5G22791) mRNA, complete cds [NM_001036846]	4.21038	11.8104	2.80507
A_84_P765669	AT4G30872	other RNA	3.39473	9.48594	2.79431
A_84_P830727	AT3G12977	no apical meristem-domain containing transcriptional regulator (AT3G12977) mRNA, complete cds [NM_001035606]	11.3229	31.5507	2.78644
A_84_P13263	AT1G03710	cystatin/monellin-related protein (AT1G03710) mRNA, complete cds [NM_001123751]	17.993	48.9031	2.7179
A_84_P758125	AT2G16668	unknown protein	4.51276	12.2355	2.71131
A_84_P20773	AT5G37470	similar to unknown protein [Arabidopsis thaliana] (TAIR:AT5G37460.1)	21.195	56.6943	2.67489
A_84_P847165	AT1G73970	similar to unnamed protein product [Vitis vinifera] (GB:CAO63616.1)	4.52262	12.0627	2.66719
A_84_P862159	AT2G24850	tyrosine aminotransferase 3 (TAT3) mRNA, complete cds [NM_128044]	3.87103	10.2997	2.66072
A_84_P521515	AT1G71140	MATE efflux family protein (AT1G71140) mRNA, complete cds [NM_105783]	5.81427	15.2345	2.6202
A_84_P10860	AT3G47580	leucine-rich repeat protein kinase-like protein (AT3G47580) mRNA, complete cds [NM_114626]	12.5134	32.5367	2.60016
A_84_P507142	AT1G05550	similar to unknown protein [Arabidopsis thaliana] (TAIR:AT1G05540.1)	7.15256	18.2921	2.55741
A_84_P18760	AT5G44980	putative F-box/FBD/LRR-repeat protein (AT5G44980) mRNA, complete cds [NM_123866]	6.71184	17.0631	2.54223
A_84_P832263	AT1G08430	aluminum-activated malate transporter 1 (ALMT1) mRNA, complete cds [NM_100716]	4.18138	10.5347	2.51943
A_84_P837229	AT4G28790	transcription factor bHLH23 (AT4G28790) mRNA, complete cds [NM_119023]	5.3668	13.3692	2.49109
A_84_P793980	AT4G36890	gb|AV809134 RAFL9 Arabidopsis thaliana cDNA clone RAFL09-58-E03 3', mRNA sequence [AV809134]	5.00398	12.4009	2.47821
A_84_P10082	AT4G30040	aspartyl protease family protein (AT4G30040) mRNA, complete cds [NM_119150]	3.48969	8.64541	2.47741
A_84_P14737	AT4G09450	SANT DNA-binding domain-containing protein (AT4G09450) mRNA, complete cds [NM_117013]	3.84263	9.51482	2.47612
A_84_P557610	AT5G61100	zinc ion binding	3.33836	8.2088	2.45894
A_84_P17223	AT2G43600	chitinase-like protein (AT2G43600) mRNA, complete cds [NM_129922]	47.5842	116.064	2.43913
A_84_P196364	AT1G15170	mate efflux-like protein (AT1G15170) mRNA, complete cds [NM_101385]	11.733	28.364	2.41746
A_84_P840278	AT3G59190	F-box/LRR-repeat protein (AT3G59190) mRNA, complete cds [NM_115781]	24.524	59.2622	2.4165
A_84_P21649	AT1G01670	U-box domain-containing protein 56 (AT1G01670) mRNA, complete cds [NM_100049]	45.8079	110.617	2.4148
A_84_P18411	AT3G44970	cytochrome P450 family protein (AT3G44970) mRNA, complete cds [NM_114366]	257.904	618.843	2.3995
A_84_P21622	AT5G51480	Monocopper oxidase-like protein SKS2 (SKS2) mRNA, complete cds [NM_124527]	11.8267	28.1811	2.38284
A_84_P13944	AT5G07620	protein kinase family protein (AT5G07620) mRNA, complete cds [NM_120844]	7.04201	16.7633	2.38047
A_84_P528720	AT2G32340	TraB family protein (AT2G32340) mRNA, complete cds [NM_128793]	22.3076	52.9803	2.37499
A_84_P554350	AT2G05290	gb|Arabidopsis thaliana hypothetical protein (At2g05290 [AY219085]	13.2766	31.4747	2.37069
A_84_P767978	AT5G25280	serine-rich protein-like protein (AT5G25280) mRNA, complete cds [NM_180741]	46.4641	108.427	2.33357
A_84_P605581	AT5G25425	glycine-rich protein (AT5G25425) mRNA, complete cds [NM_147915]	4.123	9.57753	2.32295
A_84_P765116	AT4G12917	Full-length cDNA Complete sequence from clone GSLTSIL58ZA07 of Silique of strain col-0 of Arabidopsis thaliana	35.3727	82.1083	2.32123
A_84_P851897	AT1G14170	RNA-binding KH domain-containing protein (AT1G14170) mRNA, complete cds [NM_001123810]	12.6506	29.164	2.30535
A_84_P737166	AT2G45850	DNA-binding family protein	7.26442	16.667	2.29433
A_84_P210248	AT5G42460	F-box and associated interaction domain-containing protein (AT5G42460) mRNA, complete cds [NM_123611]	22.0053	50.4301	2.29172
A_84_P756412	AT2G15030	gb|Arabidopsis thaliana hypothetical protein (At2g15030 [AY231410]	27.5627	62.3188	2.26098
A_84_P15062	AT1G47990	gibberellin 2-oxidase 4 (GA2OX4) mRNA, complete cds [NM_103695]	13.3012	29.8394	2.24336
A_84_P284310	AT2G01520	MLP-like protein 328 (MLP328) mRNA, complete cds [NM_126213]	9.33215	20.7914	2.22793
A_84_P13064	AT5G38850	TIR-NBS-LRR class disease resistance protein (AT5G38850) mRNA, complete cds [NM_123246]	13.1084	29.1325	2.22244
A_84_P542620	AT1G07060	similar to unnamed protein product [Vitis vinifera] (GB:CAO21393.1)	4.3214	9.5732	2.2153
A_84_P754785	AT1G69970	CLAVATA3/ESR-related 26 protein (CLE26) mRNA, complete cds [NM_001124103]	5.04641	11.1651	2.21248
A_84_P768315	AT5G28288	putative defensin-like protein 101 (AT5G28288) mRNA, complete cds [NM_001036884]	4.26007	9.42088	2.21144
A_84_P23910	AT2G02380	putative glutathione S-transferase zeta-class 2 (GSTZ2) mRNA, complete cds [NM_126295]	11.9924	26.5166	2.21111
A_84_P14059	AT1G50400	mitochondrial import receptor subunit TOM40 (AT1G50400) mRNA, complete cds [NM_103923]	18.6394	41.0469	2.20216
A_84_P590126	AT3G22540	similar to unknown protein [Arabidopsis thaliana] (TAIR:AT4G14819.1)	220.07	484.218	2.20028
A_84_P515859	AT5G25250	Flotillin-like protein 1 (AT5G25250) mRNA, complete cds [NM_122434]	6.10663	13.4066	2.19542
A_84_P188844	AT2G43930	protein kinase-like protein (AT2G43930) mRNA, complete cds [NM_129955]	5.45439	11.9591	2.19257
A_84_P732596	AT1G23050	hydroxyproline-rich glycoprotein family protein	4.65446	10.1155	2.17329
A_84_P15728	AT4G24540	MADS-box protein AGL24 (AGL24) mRNA, complete cds [NM_118587]	22.1985	48.1949	2.17109
A_84_P72884	AT5G26190	cysteine/histidine-rich C1 domain-containing protein (AT5G26190) mRNA, complete cds [NM_122520]	9.04714	19.4657	2.15159
A_84_P141449	AT5G35914	heat shock N-terminal domain-containing protein - Arabidopsis thaliana, partial (96%) [TC376275]	23.9773	51.5873	2.15151
A_84_P580071	AT1G69485	similar to structural constituent of ribosome [Arabidopsis thaliana] (TAIR:AT1G26740.1)	8.90305	19.1031	2.14568
A_84_P15253	AT1G27720	TBP-associated factor 4B (TAF4B) mRNA, complete cds [NM_102537]	51.035	109.082	2.13741
A_84_P22567	AT5G51270	U-box domain-containing protein 53 (AT5G51270) mRNA, complete cds [NM_124506]	18.1942	38.7748	2.13117
A_84_P754845	AT1G15772	similar to protein binding / transcription cofactor [Arabidopsis thaliana] (TAIR:AT1G15780.1)	10.742	22.8802	2.12997
A_84_P21889	AT1G74360	putative LRR receptor-like serine/threonine-protein kinase (AT1G74360) mRNA, complete cds [NM_106096]	10.8237	23.0118	2.12605
A_84_P796587	AT2G27390	uncharacterized protein (AT2G27389) mRNA, complete cds [NM_001202690]	10.8662	23.0502	2.12129
A_84_P16276	AT1G63530	similar to hydroxyproline-rich glycoprotein family protein [Arabidopsis thaliana] (TAIR:AT1G63540.1)	4.4501	9.42918	2.11887
A_84_P23370	AT4G16680	putative RNA helicase (AT4G16680) mRNA, complete cds [NM_117769]	21.6048	45.7029	2.11541
A_84_P559359	AT5G57785	unknown protein	260.788	547.32	2.09872
A_84_P550153	AT3G30720	qua-quine starch (QQS) mRNA, complete cds [NM_113975]	64.9163	135.981	2.09471
A_84_P538806	AT4G31877	gb|Arabidopsis thaliana mRNA for unknown protein, complete cds, clone: RAFL17-06-E12 [AK117457]	23.2778	48.5841	2.08714
A_84_P21751	AT1G64260	MuDR family transposase (AT1G64260) mRNA, complete cds [NM_105100]	39.8613	82.6892	2.07443
A_84_P836062	AT1G10600	AMSH-like ubiquitin thiolesterase 2 (AMSH2) mRNA, complete cds [NM_001035943]	11.6348	24.0872	2.07027
A_84_P805950	AT2G21660	glycine-rich RNA-binding protein 7 (CCR2) mRNA, complete cds [NM_127738]	94484.8	195244	2.06641
A_84_P800959	AT4G15160	bifunctional inhibitor/lipid-transfer protein/seed storage 2S albumin-like protein (AT4G15160) mRNA	9.20628	19.0025	2.06408
A_84_P575359	AT5G56990	similar to cysteine protease inhibitor [Arabidopsis thaliana] (TAIR:AT5G56910.1)	40.4061	82.9513	2.05294
A_84_P803562	AT1G71490	Complete sequence from clone GSLTLS21ZD03 of Adult vegetative tissue of strain col-0 of Arabidopsis thaliana	14.2658	29.2715	2.05187
A_84_P18780	AT5G50120	transducin/WD40 domain-containing protein (AT5G50120) mRNA, complete cds [NM_124391]	10.6996	21.901	2.0469
A_84_P804586	AT2G43150	Proline-rich extensin-like family protein (AT2G43150) mRNA, complete cds [NM_129877]	118.959	240.503	2.02173
A_84_P10285	AT5G54510	indole-3-acetic acid-amido synthetase GH3.6 (DFL1) mRNA, complete cds [NM_124831]	147.485	298.062	2.02097
A_84_P761937	AT3G55665	self-incompatibility S1 family protein (AT3G55665) mRNA, complete cds [NM_001084830]	4.172	8.41671	2.01743
A_84_P11569	AT2G40610	expansin A8 (EXPA8) mRNA, complete cds [NM_129623]	192.783	387.463	2.00983
A_84_P258220	AT1G19660	putative wound-responsive protein (AT1G19660) mRNA, complete cds [NM_001035991]	1055.11	2120.35	2.0096
A_84_P570783	AT5G10100	haloacid dehalogenase-like hydrolase domain-containing protein (AT5G10100) mRNA, complete cds [NM_121048]	17.0122	34.1808	2.00919
