# Supplementary material for: OLIGOCELLULA1/HIGH EXPRESSION OF OSMOTICALLY RESPONSIVE GENES15 Promotes Cell Proliferation With HISTONE DEACETYLASE9 and POWERDRESS During Leaf Development in Arabidopsis thaliana
Source: Front Plant Sci. 2018 May 3;9:580. doi: 10.3389/fpls.2018.00580 (PMC5943563; doi:10.3389/fpls.2018.00580)
Supplement: Supplementary file 5 [file Table_5.XLSX]

## Sheet: Sheet1
	Supplementary Table S5. List of commonly up- or down-regulated genes in hos15, hda9, and pwr
	Up- or down-regulation	AGI code	Gene description
	Upregulation	At2g45135	RING/U-box superfamily protein
		At3g21030	transposable_element_gene
		At4g22390	F-box associated ubiquitination effector family protein
		At5g38850	Disease resistance protein (TIR-NBS-LRR class)
		At5g56370	F-box/RNI-like/FBD-like domains-containing protein
		At5g60610	F-box/RNI-like superfamily protein
	Downregulation	At2g46650	ARABIDOPSIS CYTOCHROME B5 ISOFORM C
		At1g54040	EPITHIOSPECIFIER PROTEIN (TASTY)
		At1g35320	Transmembrane protein
		At2g29170	NAD(P)-binding Rossmann-fold superfamily protein
		At2g21650	ARABIDOPSIS RAD-LIKE 2
		At2g06050	OXOPHYTODIENOATE-REDUCTASE 3
		At4g17470	Alpha/beta-Hydrolases superfamily protein
